# Supplementary material for: Crystal structure of 2-amino-3-ethyl-4,5-di­hydro-1,3-thia­zol-3-ium 3-chloro­benzo­ate
Source: Acta Crystallogr E Crystallogr Commun. 2015 May 7;71(Pt 6):o378. doi: 10.1107/S2056989015008385 (PMC4459344; doi:10.1107/S2056989015008385)
Supplement: Supplementary file 1 [file e-71-0o378-sup1.cif]

##############################################################################
#                                                                            #
# This CIF contains the data in a paper accepted for publication in          #
# Acta Crystallographica Section E. It conforms to the requirements of       #
# Notes for Authors for Acta Crystallographica Section E, and has been       #
# peer reviewed under the auspices of the IUCr Commission on Journals.       #
#                                                                            #
# Full details of the Crystallographic Information File format               #
# are given in the paper "The Crystallographic Information File (CIF):       #
# a New Standard Archive File for Crystallography" by S. R. Hall, F. H.      #
# Allen and I. D. Brown [Acta Cryst. (1991), A47, 655-685].                  #
#                                                                            #
# The current version of the core CIF dictionary is obtainable from          #
# ftp://ftp.iucr.org/pub/cif_core.dic.                                       #
#                                                                            #
# Software is freely available for graphical display of the structure(s)     #
# in this CIF. For information consult the CIF software page                 #
# http://www.iucr.org/resources/cif/software.                                #
#                                                                            #
# This file may be used for bona fide research purposes within the           #
# scientific community so long as proper attribution is given to the journal # 
# article from which it was obtained.                                        #
#                                                                            #
##############################################################################
data_global
_audit_creation_method     'form.cif (version 2.0)'
_journal_data_validation_number     ?
_journal_date_recd_electronic     2015-04-27
_journal_date_accepted     2015-04-28
_journal_name_full     'Acta Crystallographica, Section E'
_journal_year     2015
_journal_volume     71
_journal_issue      6
_journal_page_first     o378
_journal_page_last     o378
_journal_paper_category     HO
_journal_paper_doi     10.1107/S2056989015008385
_journal_coeditor_code     TK5367
_publ_contact_author_name     'Yamin, Bohari M. '
_publ_contact_author_address
;
     Faculty of Applied Sciences,
     Universiti Teknologi MARA (UiTM),
     40450 Shah Alam,
     Selangor D.E. Malaysia.
;
_publ_contact_author_email     'bohari@ukm.edu.my'
_publ_contact_author_fax     '+60-38921 '
_publ_contact_author_phone     '+60-38921  '
_publ_section_title
;
Crystal structure of 2-amino-3-ethyl-4,5-dihydro-1,3-thiazol-3-ium
3-chlorobenzoate
;
loop_
    _publ_author_name
    _publ_author_footnote
    _publ_author_address
    ' Hizam, Sara Maira M. ' ?
;     School of Chemical Sciences and Food Technology,
      Universiti Kebangsaan Malaysia,
      43600 Bangi,
      Selangor D.E.
      Malaysia
;
    'Yamin, Bohari M.' ?
;     School of Chemical Sciences and Food Technology,
      Universiti Kebangsaan Malaysia,
      43600 Bangi,
      Selangor D.E.
      Malaysia
;
data_I
_audit_creation_method     SHELXL-97
_database_code_depnum_ccdc_archive     'CCDC 1062249'
_chemical_name_systematic
;
2-Amino-3-ethyl-4,5-dihydro-1,3-thiazol-3-ium
3-chlorobenzoate
;
_chemical_name_common     ?
_chemical_formula_moiety     'C5 H11 N2 S +, C7 H4 Cl O2 -'
_chemical_formula_sum     'C12 H15 Cl N2 O2 S'
_chemical_formula_iupac     'C5 H11 N2 S +, C7 H4 Cl O2 -'
_chemical_formula_weight     286.77
_chemical_melting_point     ?
_symmetry_cell_setting     triclinic
_symmetry_space_group_name_H-M     'P -1'
_symmetry_space_group_name_Hall     '-P 1'
loop_
    _symmetry_equiv_pos_as_xyz
    'x, y, z'
    '-x, -y, -z'
_cell_length_a     7.3376(7)
_cell_length_b     8.7987(9)
_cell_length_c     11.7068(11)
_cell_angle_alpha     70.728(3)
_cell_angle_beta     80.269(3)
_cell_angle_gamma     71.531(3)
_cell_volume     674.95(11)
_cell_formula_units_Z     2
_cell_measurement_reflns_used     6990
_cell_measurement_theta_min     2.9
_cell_measurement_theta_max     28.6
_cell_measurement_temperature     296(2)
_exptl_crystal_description     slab
_exptl_crystal_colour     colourless
_exptl_crystal_size_max     0.37
_exptl_crystal_size_mid     0.32
_exptl_crystal_size_min     0.06
_exptl_crystal_density_diffrn     1.411
_exptl_crystal_density_meas     ?
_exptl_crystal_density_method     'not measured'
_exptl_crystal_F_000     300
_exptl_absorpt_coefficient_mu     0.433
_exptl_absorpt_correction_type     multi-scan
_exptl_absorpt_process_details
;
(SADABS; Bruker, 2009)
;
_exptl_absorpt_correction_T_min     0.8562
_exptl_absorpt_correction_T_max     0.9745
_exptl_special_details     ?
_diffrn_ambient_temperature     296(2)
_diffrn_radiation_type     MoK\a
_diffrn_radiation_wavelength     0.71073
_diffrn_radiation_source     'fine-focus sealed tube'
_diffrn_radiation_monochromator     graphite
_diffrn_measurement_device_type
;
Bruker SMART APEX CCD area-detector
;
_diffrn_measurement_method     '\w scan'
_diffrn_detector_area_resol_mean     83.66
_diffrn_reflns_number     16295
_diffrn_reflns_av_R_equivalents     0.0638
_diffrn_reflns_av_sigmaI/netI     0.0683
_diffrn_reflns_theta_min     2.9
_diffrn_reflns_theta_max     28.6
_diffrn_reflns_theta_full     28.6
_diffrn_measured_fraction_theta_max     0.99
_diffrn_measured_fraction_theta_full     0.99
_diffrn_reflns_limit_h_min     -9
_diffrn_reflns_limit_h_max     9
_diffrn_reflns_limit_k_min     -11
_diffrn_reflns_limit_k_max     11
_diffrn_reflns_limit_l_min     -15
_diffrn_reflns_limit_l_max     15
_diffrn_standards_number     0
_diffrn_standards_interval_count     0
_diffrn_standards_interval_time     0
_diffrn_standards_decay_%     0
_refine_special_details
;
Refinement of <i>F</i>^2^ against ALL reflections. The weighted <i>R</i>-factor
<i>wR</i> and goodness of fit <i>S</i> are based on <i>F</i>^2^, conventional
<i>R</i>-factors <i>R</i> are based on <i>F</i>, with <i>F</i> set to zero for
negative <i>F</i>^2^. The threshold expression of <i>F</i>^2^ >
\s(<i>F</i>^2^) is used only for calculating <i>R</i>-factors(gt) <i>etc</i>.
and is not relevant to the choice of reflections for refinement.
<i>R</i>-factors based on <i>F</i>^2^ are statistically about twice as large
as those based on <i>F</i>, and <i>R</i>- factors based on ALL data will be
even larger.
;
_reflns_number_total     3430
_reflns_number_gt     1957
_reflns_threshold_expression     I>2\s(I)
_refine_ls_structure_factor_coef     Fsqd
_refine_ls_matrix_type     full
_refine_ls_R_factor_all     0.1289
_refine_ls_R_factor_gt     0.0630
_refine_ls_wR_factor_gt     0.1206
_refine_ls_wR_factor_ref     0.1416
_refine_ls_goodness_of_fit_ref     1.020
_refine_ls_restrained_S_all     1.020
_refine_ls_number_reflns     3430
_refine_ls_number_parameters     171
_refine_ls_number_restraints     2
_refine_ls_hydrogen_treatment     mixed
_refine_ls_weighting_scheme     calc
_refine_ls_weighting_details
                 'calc w=1/[\s^2^(Fo^2^)+(0.0715P)^2^] where P=(Fo^2^+2Fc^2^)/3'
_atom_sites_solution_hydrogens     geom
_atom_sites_solution_primary     direct
_atom_sites_solution_secondary     difmap
_refine_ls_shift/su_max     ?
_refine_ls_shift/su_max_lt     0.001
_refine_ls_shift/su_mean     0.000
_refine_diff_density_max     0.31
_refine_diff_density_min     -0.26
_refine_ls_extinction_method     none
_refine_ls_extinction_coef     ?
loop_
    _atom_type_symbol
    _atom_type_description
    _atom_type_scat_dispersion_real
    _atom_type_scat_dispersion_imag
    _atom_type_scat_source
    'C' 'C' 0.0033 0.0016
                         'International Tables Vol C Tables 4.2.6.8 and 6.1.1.4'
    'H' 'H' 0.0000 0.0000
                         'International Tables Vol C Tables 4.2.6.8 and 6.1.1.4'
    'N' 'N' 0.0061 0.0033
                         'International Tables Vol C Tables 4.2.6.8 and 6.1.1.4'
    'O' 'O' 0.0106 0.0060
                         'International Tables Vol C Tables 4.2.6.8 and 6.1.1.4'
    'S' 'S' 0.1246 0.1234
                         'International Tables Vol C Tables 4.2.6.8 and 6.1.1.4'
    'Cl' 'Cl' 0.1484 0.1585
                         'International Tables Vol C Tables 4.2.6.8 and 6.1.1.4'
_computing_data_collection
;
SMART (Bruker, 2009)
;
_computing_cell_refinement
;
SAINT (Bruker, 2009)
;
_computing_data_reduction
;
SAINT (Bruker, 2009)
;
_computing_structure_solution
;
SHELXS97 (Sheldrick, 2008)
;
_computing_structure_refinement
;
SHELXL97 (Sheldrick, 2008)
;
_computing_molecular_graphics
;
SHELXTL (Sheldrick, 2008)
;
_computing_publication_material
;
SHELXTL (Sheldrick, 2008) and PLATON (Spek, 2009)
;
loop_
    _atom_site_type_symbol
    _atom_site_label
    _atom_site_fract_x
    _atom_site_fract_y
    _atom_site_fract_z
    _atom_site_U_iso_or_equiv
    _atom_site_adp_type
    _atom_site_calc_flag
    _atom_site_refinement_flags
    _atom_site_occupancy
    _atom_site_symmetry_multiplicity
    _atom_site_disorder_assembly
    _atom_site_disorder_group
    Cl Cl1 1.18120(11) -0.25267(10) 1.66658(6) 0.0724(3) Uani d . 1 1 . .
    S S1 0.48369(9) 0.37155(8) 0.90259(5) 0.0493(2) Uani d . 1 1 . .
    O O1 1.0531(3) -0.2998(2) 1.16212(16) 0.0570(5) Uani d . 1 1 . .
    O O2 0.9540(3) -0.0771(3) 1.22844(19) 0.0855(7) Uani d . 1 1 . .
    N N1 0.4326(3) 0.1591(3) 1.10804(19) 0.0523(6) Uani d . 1 1 . .
    N N2 0.7549(3) 0.1491(3) 1.0431(2) 0.0514(6) Uani d D 1 1 . .
    H H2B 0.835(3) 0.189(3) 0.9867(19) 0.064(9) Uiso d D 1 1 . .
    H H2C 0.810(3) 0.068(2) 1.1024(17) 0.059(8) Uiso d D 1 1 . .
    C C1 1.1263(3) -0.3301(3) 1.3595(2) 0.0383(5) Uani d . 1 1 . .
    C C2 1.2154(3) -0.4996(3) 1.3822(2) 0.0459(6) Uani d . 1 1 . .
    H H2A 1.2237 -0.5512 1.3230 0.055 Uiso calc R 1 1 . .
    C C3 1.2921(4) -0.5927(3) 1.4918(2) 0.0545(7) Uani d . 1 1 . .
    H H3A 1.3509 -0.7072 1.5065 0.065 Uiso calc R 1 1 . .
    C C4 1.2829(4) -0.5184(3) 1.5798(2) 0.0523(7) Uani d . 1 1 . .
    H H4A 1.3353 -0.5812 1.6537 0.063 Uiso calc R 1 1 . .
    C C5 1.1949(3) -0.3501(3) 1.5564(2) 0.0441(6) Uani d . 1 1 . .
    C C6 1.1164(3) -0.2547(3) 1.4475(2) 0.0416(6) Uani d . 1 1 . .
    H H6A 1.0571 -0.1405 1.4335 0.050 Uiso calc R 1 1 . .
    C C7 1.0367(3) -0.2280(3) 1.2403(2) 0.0468(6) Uani d . 1 1 . .
    C C8 0.5708(3) 0.2094(3) 1.0315(2) 0.0406(6) Uani d . 1 1 . .
    C C9 0.2384(4) 0.2374(4) 1.0666(3) 0.0713(9) Uani d . 1 1 . .
    H H9A 0.1472 0.2595 1.1336 0.086 Uiso calc R 1 1 . .
    H H9B 0.2010 0.1635 1.0351 0.086 Uiso calc R 1 1 . .
    C C10 0.2390(3) 0.3967(4) 0.9701(3) 0.0609(8) Uani d . 1 1 . .
    H H10A 0.1996 0.4898 1.0043 0.073 Uiso calc R 1 1 . .
    H H10B 0.1511 0.4184 0.9096 0.073 Uiso calc R 1 1 . .
    C C11 0.4633(5) 0.0131(4) 1.2191(3) 0.0694(9) Uani d . 1 1 . .
    H H11A 0.3912 -0.0612 1.2173 0.083 Uiso calc R 1 1 . .
    H H11B 0.5988 -0.0486 1.2200 0.083 Uiso calc R 1 1 . .
    C C12 0.4029(5) 0.0639(4) 1.3300(3) 0.0829(10) Uani d . 1 1 . .
    H H12A 0.4251 -0.0338 1.3995 0.124 Uiso calc R 1 1 . .
    H H12B 0.2683 0.1232 1.3303 0.124 Uiso calc R 1 1 . .
    H H12C 0.4758 0.1357 1.3330 0.124 Uiso calc R 1 1 . .
loop_
    _atom_site_aniso_label
    _atom_site_aniso_U_11
    _atom_site_aniso_U_22
    _atom_site_aniso_U_33
    _atom_site_aniso_U_12
    _atom_site_aniso_U_13
    _atom_site_aniso_U_23
    Cl1 0.0822(6) 0.0905(6) 0.0555(5) -0.0246(5) -0.0093(4) -0.0333(4)
    S1 0.0453(4) 0.0562(4) 0.0395(4) -0.0020(3) -0.0132(3) -0.0117(3)
    O1 0.0605(11) 0.0701(13) 0.0473(10) -0.0239(9) -0.0116(9) -0.0172(10)
    O2 0.1099(18) 0.0587(14) 0.0682(14) 0.0216(12) -0.0489(13) -0.0156(10)
    N1 0.0438(12) 0.0556(14) 0.0474(12) -0.0072(10) -0.0040(10) -0.0085(10)
    N2 0.0411(13) 0.0547(15) 0.0449(13) 0.0008(11) -0.0117(11) -0.0065(11)
    C1 0.0318(12) 0.0416(14) 0.0396(13) -0.0133(10) -0.0043(10) -0.0060(10)
    C2 0.0431(14) 0.0437(15) 0.0527(15) -0.0128(11) -0.0046(12) -0.0154(12)
    C3 0.0549(16) 0.0369(15) 0.0627(18) -0.0070(12) -0.0120(14) -0.0050(13)
    C4 0.0476(15) 0.0547(18) 0.0445(14) -0.0119(13) -0.0136(12) 0.0011(13)
    C5 0.0371(13) 0.0566(16) 0.0417(14) -0.0189(12) -0.0008(11) -0.0138(12)
    C6 0.0366(13) 0.0378(13) 0.0473(14) -0.0087(10) -0.0045(11) -0.0096(11)
    C7 0.0361(13) 0.0573(18) 0.0436(14) -0.0125(12) -0.0091(11) -0.0080(13)
    C8 0.0463(15) 0.0370(13) 0.0376(13) -0.0010(11) -0.0101(11) -0.0167(11)
    C9 0.0454(17) 0.095(2) 0.0659(19) -0.0181(16) -0.0046(14) -0.0148(18)
    C10 0.0399(15) 0.0683(19) 0.0718(19) -0.0033(13) -0.0153(14) -0.0231(16)
    C11 0.074(2) 0.0483(17) 0.068(2) -0.0075(15) -0.0001(16) -0.0059(15)
    C12 0.100(3) 0.075(2) 0.063(2) -0.0175(19) -0.0161(19) -0.0080(18)
_geom_special_details
;
All e.s.d.'s (except the e.s.d. in the dihedral angle between two l.s. planes)
are estimated using the full covariance matrix. The cell e.s.d.'s are taken
into account individually in the estimation of e.s.d.'s in distances, angles
and torsion angles; correlations between e.s.d.'s in cell parameters are only
used when they are defined by crystal symmetry. An approximate (isotropic)
treatment of cell e.s.d.'s is used for estimating e.s.d.'s involving l.s.
planes.
;
loop_
    _geom_bond_atom_site_label_1
    _geom_bond_atom_site_label_2
    _geom_bond_site_symmetry_2
    _geom_bond_distance
    _geom_bond_publ_flag
    Cl1 C5 . 1.743(3) ?
    S1 C8 . 1.746(2) ?
    S1 C10 . 1.811(3) ?
    O1 C7 . 1.245(3) ?
    O2 C7 . 1.243(3) ?
    N1 C8 . 1.320(3) ?
    N1 C9 . 1.460(3) ?
    N1 C11 . 1.485(3) ?
    N2 C8 . 1.298(3) ?
    N2 H2B . 0.866(10) ?
    N2 H2C . 0.862(10) ?
    C1 C6 . 1.379(3) ?
    C1 C2 . 1.379(3) ?
    C1 C7 . 1.514(3) ?
    C2 C3 . 1.376(3) ?
    C2 H2A . 0.9300 ?
    C3 C4 . 1.373(4) ?
    C3 H3A . 0.9300 ?
    C4 C5 . 1.368(4) ?
    C4 H4A . 0.9300 ?
    C5 C6 . 1.377(3) ?
    C6 H6A . 0.9300 ?
    C9 C10 . 1.483(4) ?
    C9 H9A . 0.9700 ?
    C9 H9B . 0.9700 ?
    C10 H10A . 0.9700 ?
    C10 H10B . 0.9700 ?
    C11 C12 . 1.465(4) ?
    C11 H11A . 0.9700 ?
    C11 H11B . 0.9700 ?
    C12 H12A . 0.9600 ?
    C12 H12B . 0.9600 ?
    C12 H12C . 0.9600 ?
loop_
    _geom_angle_atom_site_label_1
    _geom_angle_atom_site_label_2
    _geom_angle_atom_site_label_3
    _geom_angle_site_symmetry_1
    _geom_angle_site_symmetry_3
    _geom_angle
    _geom_angle_publ_flag
    C8 S1 C10 . . 90.90(12) ?
    C8 N1 C9 . . 115.4(2) ?
    C8 N1 C11 . . 125.1(2) ?
    C9 N1 C11 . . 118.6(2) ?
    C8 N2 H2B . . 120.1(19) ?
    C8 N2 H2C . . 126.2(18) ?
    H2B N2 H2C . . 114(3) ?
    C6 C1 C2 . . 119.3(2) ?
    C6 C1 C7 . . 120.2(2) ?
    C2 C1 C7 . . 120.5(2) ?
    C3 C2 C1 . . 120.3(2) ?
    C3 C2 H2A . . 119.8 ?
    C1 C2 H2A . . 119.8 ?
    C4 C3 C2 . . 120.7(2) ?
    C4 C3 H3A . . 119.7 ?
    C2 C3 H3A . . 119.7 ?
    C5 C4 C3 . . 118.6(2) ?
    C5 C4 H4A . . 120.7 ?
    C3 C4 H4A . . 120.7 ?
    C4 C5 C6 . . 121.6(2) ?
    C4 C5 Cl1 . . 119.55(19) ?
    C6 C5 Cl1 . . 118.8(2) ?
    C5 C6 C1 . . 119.5(2) ?
    C5 C6 H6A . . 120.3 ?
    C1 C6 H6A . . 120.3 ?
    O2 C7 O1 . . 125.3(2) ?
    O2 C7 C1 . . 116.6(2) ?
    O1 C7 C1 . . 118.1(2) ?
    N2 C8 N1 . . 126.9(2) ?
    N2 C8 S1 . . 120.1(2) ?
    N1 C8 S1 . . 112.98(17) ?
    N1 C9 C10 . . 107.9(2) ?
    N1 C9 H9A . . 110.1 ?
    C10 C9 H9A . . 110.1 ?
    N1 C9 H9B . . 110.1 ?
    C10 C9 H9B . . 110.1 ?
    H9A C9 H9B . . 108.4 ?
    C9 C10 S1 . . 106.45(18) ?
    C9 C10 H10A . . 110.4 ?
    S1 C10 H10A . . 110.4 ?
    C9 C10 H10B . . 110.4 ?
    S1 C10 H10B . . 110.4 ?
    H10A C10 H10B . . 108.6 ?
    C12 C11 N1 . . 112.1(3) ?
    C12 C11 H11A . . 109.2 ?
    N1 C11 H11A . . 109.2 ?
    C12 C11 H11B . . 109.2 ?
    N1 C11 H11B . . 109.2 ?
    H11A C11 H11B . . 107.9 ?
    C11 C12 H12A . . 109.5 ?
    C11 C12 H12B . . 109.5 ?
    H12A C12 H12B . . 109.5 ?
    C11 C12 H12C . . 109.5 ?
    H12A C12 H12C . . 109.5 ?
    H12B C12 H12C . . 109.5 ?
loop_
    _geom_torsion_atom_site_label_1
    _geom_torsion_atom_site_label_2
    _geom_torsion_atom_site_label_3
    _geom_torsion_atom_site_label_4
    _geom_torsion_site_symmetry_1
    _geom_torsion_site_symmetry_2
    _geom_torsion_site_symmetry_3
    _geom_torsion_site_symmetry_4
    _geom_torsion
    _geom_torsion_publ_flag
    C6 C1 C2 C3 . . . . 0.5(4) ?
    C7 C1 C2 C3 . . . . -178.3(2) ?
    C1 C2 C3 C4 . . . . -0.6(4) ?
    C2 C3 C4 C5 . . . . 0.3(4) ?
    C3 C4 C5 C6 . . . . 0.0(4) ?
    C3 C4 C5 Cl1 . . . . 179.99(19) ?
    C4 C5 C6 C1 . . . . -0.1(4) ?
    Cl1 C5 C6 C1 . . . . 179.95(18) ?
    C2 C1 C6 C5 . . . . -0.2(3) ?
    C7 C1 C6 C5 . . . . 178.6(2) ?
    C6 C1 C7 O2 . . . . -1.0(3) ?
    C2 C1 C7 O2 . . . . 177.8(2) ?
    C6 C1 C7 O1 . . . . 178.2(2) ?
    C2 C1 C7 O1 . . . . -3.0(3) ?
    C9 N1 C8 N2 . . . . -174.0(3) ?
    C11 N1 C8 N2 . . . . -5.0(4) ?
    C9 N1 C8 S1 . . . . 4.8(3) ?
    C11 N1 C8 S1 . . . . 173.7(2) ?
    C10 S1 C8 N2 . . . . -171.3(2) ?
    C10 S1 C8 N1 . . . . 9.8(2) ?
    C8 N1 C9 C10 . . . . -20.9(4) ?
    C11 N1 C9 C10 . . . . 169.4(3) ?
    N1 C9 C10 S1 . . . . 26.1(3) ?
    C8 S1 C10 C9 . . . . -20.7(2) ?
    C8 N1 C11 C12 . . . . 112.8(3) ?
    C9 N1 C11 C12 . . . . -78.6(4) ?
loop_
    _geom_hbond_atom_site_label_D
    _geom_hbond_atom_site_label_H
    _geom_hbond_atom_site_label_A
    _geom_hbond_site_symmetry_D
    _geom_hbond_site_symmetry_H
    _geom_hbond_site_symmetry_A
    _geom_hbond_distance_DH
    _geom_hbond_distance_HA
    _geom_hbond_distance_DA
    _geom_hbond_angle_DHA
    _geom_hbond_publ_flag
    N2 H2B O1 . . 2_757 0.87(2) 1.89(2) 2.730(3) 164(2) yes
    N2 H2C O2 . . 1_555 0.860(19) 1.83(2) 2.680(3) 169(2) yes
    C10 H10B O1 . . 2_657 0.97 2.46 3.297(4) 145 yes
_iucr_refine_instructions_details
;
TITL a in P-1
CELL 0.71073   7.33760   8.79870  11.70680  70.7276  80.2694  71.5312
ZERR    2.00   0.00070   0.00090   0.00110   0.0026   0.0027   0.0028
LATT  1
SFAC C H N O S CL
UNIT 24 30 4 4 2 2
TEMP 23.000
SIZE 0.06 0.32 0.37
ACTA
L.S. 30
BOND $H
DFIX   0.86 0.01 n2 h2b n2 h2c
FMAP 2 1 60
CONF
PLAN 10
WGHT    0.071500
FVAR       0.86763
CL1   6    1.181205   -0.252670    1.666581    11.00000    0.08220    0.09050 =
         0.05547   -0.03330   -0.00927   -0.02460
S1    5    0.483694    0.371550    0.902586    11.00000    0.04525    0.05616 =
         0.03950   -0.01170   -0.01317   -0.00202
O1    4    1.053087   -0.299839    1.162117    11.00000    0.06055    0.07008 =
         0.04730   -0.01720   -0.01159   -0.02393
O2    4    0.953983   -0.077137    1.228440    11.00000    0.10988    0.05874 =
         0.06824   -0.01564   -0.04887    0.02161
N1    3    0.432609    0.159107    1.108038    11.00000    0.04376    0.05565 =
         0.04738   -0.00849   -0.00395   -0.00715
N2    3    0.754930    0.149107    1.043064    11.00000    0.04114    0.05467 =
         0.04487   -0.00654   -0.01165    0.00082
H2B   2    0.834925    0.188861    0.986675    11.00000    0.06430
H2C   2    0.810147    0.067662    1.102424    11.00000    0.05880
C1    1    1.126293   -0.330076    1.359496    11.00000    0.03179    0.04163 =
         0.03957   -0.00597   -0.00427   -0.01335
C2    1    1.215394   -0.499588    1.382162    11.00000    0.04308    0.04369 =
         0.05273   -0.01538   -0.00463   -0.01278
AFIX  43
H2A   2    1.223666   -0.551217    1.323044    11.00000   -1.20000
AFIX   0
C3    1    1.292138   -0.592744    1.491823    11.00000    0.05493    0.03687 =
         0.06274   -0.00501   -0.01198   -0.00704
AFIX  43
H3A   2    1.350858   -0.707176    1.506496    11.00000   -1.20000
AFIX   0
C4    1    1.282862   -0.518391    1.579790    11.00000    0.04756    0.05467 =
         0.04454    0.00115   -0.01363   -0.01188
AFIX  43
H4A   2    1.335289   -0.581190    1.653739    11.00000   -1.20000
AFIX   0
C5    1    1.194931   -0.350072    1.556420    11.00000    0.03712    0.05656 =
         0.04165   -0.01378   -0.00081   -0.01892
C6    1    1.116351   -0.254732    1.447522    11.00000    0.03656    0.03777 =
         0.04732   -0.00963   -0.00449   -0.00867
AFIX  43
H6A   2    1.057073   -0.140475    1.433479    11.00000   -1.20000
AFIX   0
C7    1    1.036732   -0.227982    1.240344    11.00000    0.03608    0.05731 =
         0.04362   -0.00799   -0.00907   -0.01249
C8    1    0.570828    0.209386    1.031474    11.00000    0.04634    0.03698 =
         0.03764   -0.01673   -0.01011   -0.00099
C9    1    0.238385    0.237449    1.066604    11.00000    0.04540    0.09468 =
         0.06587   -0.01476   -0.00458   -0.01807
AFIX  23
H9A   2    0.147156    0.259534    1.133553    11.00000   -1.20000
H9B   2    0.200982    0.163509    1.035061    11.00000   -1.20000
AFIX   0
C10   1    0.238993    0.396747    0.970082    11.00000    0.03990    0.06826 =
         0.07180   -0.02309   -0.01529   -0.00330
AFIX  23
H10A  2    0.199587    0.489789    1.004251    11.00000   -1.20000
H10B  2    0.151113    0.418397    0.909599    11.00000   -1.20000
AFIX   0
C11   1    0.463323    0.013135    1.219083    11.00000    0.07400    0.04826 =
         0.06803   -0.00590   -0.00006   -0.00752
AFIX  23
H11A  2    0.391199   -0.061216    1.217255    11.00000   -1.20000
H11B  2    0.598799   -0.048576    1.219963    11.00000   -1.20000
AFIX   0
C12   1    0.402905    0.063938    1.330020    11.00000    0.10040    0.07489 =
         0.06264   -0.00805   -0.01612   -0.01753
AFIX  33
H12A  2    0.425056   -0.033832    1.399450    11.00000   -1.50000
H12B  2    0.268263    0.123202    1.330281    11.00000   -1.50000
H12C  2    0.475804    0.135737    1.333029    11.00000   -1.50000
HKLF 4
REM  a in P-1
REM R1 =  0.0630 for   1957 Fo > 4sig(Fo)  and  0.1289 for all   3430 data
REM    171 parameters refined using      2 restraints
END
WGHT      0.0715      0.0000
REM Highest difference peak  0.316,  deepest hole -0.268,  1-sigma level  0.061
Q1    1   0.5244  0.2993  0.9769  11.00000  0.05    0.32
Q2    1   0.5030  0.1024  1.2408  11.00000  0.05    0.24
Q3    1   0.8456 -0.1165  1.2410  11.00000  0.05    0.22
Q4    1   1.1798 -0.4377  1.5795  11.00000  0.05    0.21
Q5    1   0.3627  0.3420  0.9352  11.00000  0.05    0.20
Q6    1   0.4967  0.1976  1.1150  11.00000  0.05    0.20
Q7    1   1.1143 -0.2737  1.2990  11.00000  0.05    0.20
Q8    1   1.1955 -0.2774  1.3793  11.00000  0.05    0.20
Q9    1   0.9106 -0.0052  1.2170  11.00000  0.05    0.19
Q10   1   1.1414 -0.2737  1.1664  11.00000  0.05    0.19
;
