# Supplementary material for: Crystal structure of 2-amino-3-ethyl-4,5-di­hydro-1,3-thia­zol-3-ium 3-chloro­benzo­ate
Source: Acta Crystallogr E Crystallogr Commun. 2015 May 7;71(Pt 6):o378. doi: 10.1107/S2056989015008385 (PMC4459344; doi:10.1107/S2056989015008385)
Supplement: Supplementary file 2 [file e-71-0o378-Isup2.hkl]

# 
# h,k,l, Fc-squared, Fo-squared, sigma(Fo-squared) and status flag 
# 
data_I
_shelx_title ' a in P-1' 
_shelx_refln_list_code          4 
_shelx_F_calc_maximum      123.99 
_exptl_crystal_F_000       300.00 
_reflns_d_resolution_high  0.7423 
 
loop_ 
 _symmetry_equiv_pos_as_xyz 
 'x, y, z' 
 '-x, -y, -z' 
 
_cell_length_a     7.3376 
_cell_length_b     8.7987 
_cell_length_c    11.7068 
_cell_angle_alpha  70.728 
_cell_angle_beta   80.269 
_cell_angle_gamma  71.531 
 
_shelx_F_squared_multiplier     1.000 
 
loop_ 
 _refln_index_h 
 _refln_index_k 
 _refln_index_l 
 _refln_F_squared_calc 
 _refln_F_squared_meas 
 _refln_F_squared_sigma 
 _refln_observed_status 
   1   0   0        1.86       -0.09      0.28 o 
   2   0   0       10.78        9.69      1.52 o 
   3   0   0     1705.95     1910.34     16.24 o 
   4   0   0      667.19      730.84      8.02 o 
   5   0   0        3.73        2.03      2.11 o 
   6   0   0        0.38        1.17      3.57 o 
   7   0   0        7.91       11.28      4.46 o 
   8   0   0        2.28       19.55     10.04 o 
   9   0   0        0.05       -2.44      7.11 o 
  -9   1   0        4.91        4.97      8.93 o 
  -8   1   0       29.29       45.85      6.46 o 
  -7   1   0        9.46        9.57      4.17 o 
  -6   1   0      145.89      147.99      6.26 o 
  -5   1   0      293.91      292.55      6.57 o 
  -4   1   0       88.15       80.90      3.16 o 
  -3   1   0       30.02       25.61      1.68 o 
  -2   1   0      431.22      445.58      4.28 o 
  -1   1   0     1091.56     1154.54      9.48 o 
   1   1   0      685.12      791.62     16.29 o 
   2   1   0     8048.78     7395.69     68.51 o 
   3   1   0      569.86      634.55      7.94 o 
   4   1   0      244.13      249.52      3.24 o 
   5   1   0        1.43        1.44      1.03 o 
   6   1   0        2.68        1.30      2.89 o 
   7   1   0       37.27       49.27      5.52 o 
   8   1   0        2.67        3.40      5.30 o 
   9   1   0        0.01       -3.14      6.01 o 
  -8   2   0        6.68       23.11      6.10 o 
  -7   2   0        2.47        5.44      4.51 o 
  -6   2   0       18.89       14.80      3.99 o 
  -5   2   0      143.12      123.08      6.32 o 
  -4   2   0       59.24       55.80      1.25 o 
  -3   2   0     1099.37     1230.60     11.25 o 
  -2   2   0      158.83      182.49      3.09 o 
  -1   2   0     1530.67     1629.41     13.52 o 
   0   2   0     1374.99     1477.70     12.59 o 
   1   2   0      920.24     1003.39      7.99 o 
   2   2   0      351.23      445.34      4.49 o 
   3   2   0       16.46       23.66      1.46 o 
   4   2   0       81.22       91.68      2.75 o 
   5   2   0        1.30        0.09      1.70 o 
   6   2   0       53.62       47.20      2.66 o 
   7   2   0        0.07        1.83      2.85 o 
   8   2   0        2.80       -0.38      6.27 o 
   9   2   0        9.21       10.41     11.66 o 
  -8   3   0        6.86       15.53      7.16 o 
  -7   3   0        0.03       -2.95      5.36 o 
  -6   3   0       34.96       27.54      4.74 o 
  -5   3   0        6.48        1.86      3.13 o 
  -4   3   0        4.15        4.18      1.63 o 
  -3   3   0        6.32        4.32      1.73 o 
  -2   3   0      993.06     1052.78     10.82 o 
  -1   3   0     1133.65     1278.32     12.01 o 
   0   3   0      102.13      121.49      2.18 o 
   1   3   0     1813.80     1892.84     15.56 o 
   2   3   0      227.19      196.65      3.09 o 
   3   3   0     1088.56     1198.77     11.67 o 
   4   3   0        3.33        3.78      1.63 o 
   5   3   0      252.80      245.22      4.68 o 
   6   3   0      151.96      136.51      4.14 o 
   7   3   0      133.79      128.00      4.73 o 
   8   3   0        0.85        1.78      3.00 o 
   9   3   0        7.14       16.55      9.67 o 
  -7   4   0       11.36       12.38      5.70 o 
  -6   4   0        0.00        0.32      4.37 o 
  -5   4   0       92.97       89.93      3.54 o 
  -4   4   0       92.29       85.13      3.38 o 
  -3   4   0       58.72       58.30      3.04 o 
  -2   4   0      302.72      325.35      5.15 o 
  -1   4   0      126.36      106.25      2.82 o 
   0   4   0       18.02       23.91      1.65 o 
   1   4   0     1255.12     1386.67     12.06 o 
   2   4   0       20.00       20.50      1.43 o 
   3   4   0       24.18       19.58      1.71 o 
   4   4   0       62.91       53.36      2.65 o 
   5   4   0       94.50       90.75      3.59 o 
   6   4   0       13.14       11.78      2.78 o 
   7   4   0        5.23       10.56      3.52 o 
   8   4   0       10.96       19.94      4.95 o 
   9   4   0        0.09        4.07      8.56 o 
  -7   5   0        8.41        7.24     10.28 o 
  -6   5   0       10.24        7.36      5.75 o 
  -5   5   0        5.60        6.87      3.27 o 
  -4   5   0      135.86      127.33      4.88 o 
  -3   5   0      179.43      169.53      5.15 o 
  -2   5   0       22.98       22.99      2.86 o 
  -1   5   0      330.01      324.60      5.81 o 
   0   5   0       23.12       19.55      1.81 o 
   1   5   0      601.04      611.80      6.68 o 
   2   5   0      104.14       98.62      2.54 o 
   3   5   0       12.73       20.20      1.86 o 
   4   5   0        0.23        0.42      1.80 o 
   5   5   0       16.47       14.90      2.60 o 
   6   5   0        0.02       -2.85      4.07 o 
   7   5   0       41.17       40.43      5.62 o 
   8   5   0        0.33        5.68      7.34 o 
   9   5   0        0.00        5.02      9.35 o 
  -6   6   0        3.85       -2.86      7.59 o 
  -5   6   0        6.25        2.92      4.65 o 
  -4   6   0        1.76        4.89      4.89 o 
  -3   6   0       13.02       15.54      4.36 o 
  -2   6   0        4.95        7.09      3.08 o 
  -1   6   0       30.73       28.47      2.72 o 
   0   6   0        9.02       14.73      2.64 o 
   1   6   0      161.21      157.44      3.80 o 
   2   6   0        1.65        1.75      1.90 o 
   3   6   0       20.44       19.84      2.17 o 
   4   6   0        5.49        8.52      2.77 o 
   5   6   0       31.80       39.53      3.41 o 
   6   6   0        0.13        3.72      3.66 o 
   7   6   0        0.20        3.22      3.81 o 
   8   6   0        7.04        8.23      7.86 o 
   9   6   0        1.82       -2.38      7.55 o 
  -5   7   0        2.84        2.30      7.17 o 
  -4   7   0       10.45        6.50      6.83 o 
  -3   7   0       22.91       27.23      6.51 o 
  -2   7   0       15.71       22.02      4.42 o 
  -1   7   0        4.29       11.03      3.64 o 
   0   7   0       72.59       82.66      4.61 o 
   1   7   0        5.47        9.85      3.32 o 
   2   7   0       33.52       32.59      3.13 o 
   3   7   0       12.47       13.80      2.90 o 
   4   7   0        0.02       -1.94      3.69 o 
   5   7   0        2.60        3.03      3.39 o 
   6   7   0       14.03       22.62      7.34 o 
   7   7   0        0.56        4.50      4.79 o 
   8   7   0        3.63       17.71      6.45 o 
  -4   8   0        3.27        4.25      8.64 o 
  -3   8   0       17.84       16.60      6.99 o 
  -2   8   0        5.10       -0.56      7.03 o 
  -1   8   0        2.53       10.21      4.99 o 
   0   8   0       79.42       83.12      5.73 o 
   1   8   0       33.44       35.26      5.73 o 
   2   8   0        0.00       -1.58      5.29 o 
   3   8   0      137.18      151.81      5.84 o 
   4   8   0       83.97       71.43      4.60 o 
   5   8   0        1.09       -3.69      3.86 o 
   6   8   0       14.87       19.71      4.80 o 
   7   8   0       15.64       18.58      5.78 o 
   8   8   0        0.08       43.53     12.19 o 
  -3   9   0        4.95       -2.01     12.19 o 
  -2   9   0        4.39       34.06     23.48 o 
  -1   9   0        0.61       11.92      7.97 o 
   0   9   0       10.46        5.31      6.18 o 
   1   9   0       29.54       28.59      8.39 o 
   2   9   0       30.51       23.79      7.38 o 
   3   9   0        5.51        6.91      6.66 o 
   4   9   0        8.98        8.67      8.14 o 
   5   9   0        7.44        5.03      5.51 o 
   6   9   0        4.72        6.27      7.69 o 
   7   9   0        0.46        7.44      6.98 o 
  -1  10   0        4.73        2.65     10.23 o 
   0  10   0        0.21       -5.39      8.60 o 
   1  10   0        0.00        1.25      7.67 o 
   2  10   0        0.02       -7.98     13.11 o 
   3  10   0       25.49       26.09     15.08 o 
   4  10   0        2.48      -15.97     15.97 o 
   5  10   0        0.43       22.31     18.11 o 
   6  10   0        4.00        8.63     32.65 o 
   2  11   0        0.17        7.25     17.76 o 
   3  11   0        0.32      -13.59     20.94 o 
  -6 -10   1        2.96      -20.56     20.56 o 
  -5 -10   1        1.28       12.00     23.76 o 
  -4 -10   1        5.59       -0.37     13.12 o 
  -3 -10   1        6.40       -9.79     15.57 o 
  -2 -10   1        4.55       -0.23      6.69 o 
  -1 -10   1        0.26        3.13      7.33 o 
   0 -10   1        1.76       -4.92      8.67 o 
   1 -10   1        1.58      -10.45     10.45 o 
  -7  -9   1        0.65       15.02     23.42 o 
  -6  -9   1        2.31       -3.29     17.08 o 
  -5  -9   1        5.31        5.25      5.22 o 
  -4  -9   1        4.49        4.77     13.99 o 
  -3  -9   1        0.02       -3.67      5.08 o 
  -2  -9   1        4.69        5.92      4.33 o 
  -1  -9   1        0.19       -4.41      5.05 o 
   0  -9   1        0.18        0.25      6.82 o 
   1  -9   1       17.60       21.06      8.57 o 
   2  -9   1        7.27        8.57     36.46 o 
   3  -9   1       12.18       65.65     22.54 o 
  -8  -8   1        1.98        1.04      8.73 o 
  -7  -8   1        0.00        5.57     13.59 o 
  -6  -8   1        7.64       -0.74      7.61 o 
  -5  -8   1       12.69       15.17      4.30 o 
  -4  -8   1       43.94       32.62      3.55 o 
  -3  -8   1       27.53       26.75      4.58 o 
  -2  -8   1       53.17       44.14      6.01 o 
  -1  -8   1       30.39       28.79      4.38 o 
   0  -8   1       16.98       17.11      4.73 o 
   1  -8   1       21.35       27.08      5.64 o 
   2  -8   1        8.53       20.76      6.88 o 
   3  -8   1        0.29       -6.92     12.74 o 
   4  -8   1        0.77        1.43      8.53 o 
  -8  -7   1        5.46       14.62     10.51 o 
  -7  -7   1        0.00        3.55      6.43 o 
  -6  -7   1       21.91       23.26      4.75 o 
  -5  -7   1       46.88       43.39      4.09 o 
  -4  -7   1        0.15       -0.57      2.62 o 
  -3  -7   1       25.90       24.81      2.65 o 
  -2  -7   1        1.15        0.09      2.82 o 
  -1  -7   1       13.63       10.88      3.73 o 
   0  -7   1        0.01        3.32      3.12 o 
   1  -7   1        7.08        7.75      3.88 o 
   2  -7   1        4.61        3.78      4.20 o 
   3  -7   1        2.44        5.80      6.39 o 
   4  -7   1        6.78        5.61     11.26 o 
   5  -7   1        2.07        4.31      8.65 o 
  -9  -6   1        3.57        6.80     10.02 o 
  -8  -6   1        0.53        8.16      6.65 o 
  -7  -6   1        8.58       13.69      5.60 o 
  -6  -6   1        9.48       -1.98      4.14 o 
  -5  -6   1       38.06       37.60      3.45 o 
  -4  -6   1      152.37      152.07      4.05 o 
  -3  -6   1       84.60       75.58      3.58 o 
  -2  -6   1       16.92       14.01      1.92 o 
  -1  -6   1        7.80        9.18      2.03 o 
   0  -6   1        4.21        7.01      2.12 o 
   1  -6   1        3.68        4.42      2.77 o 
   2  -6   1       16.93       19.17      3.50 o 
   3  -6   1       12.41       12.07      3.97 o 
   4  -6   1        4.88        2.32      6.58 o 
   5  -6   1        3.28        3.50      5.03 o 
   6  -6   1        4.60        6.39     10.43 o 
  -9  -5   1        0.13        0.84     16.16 o 
  -8  -5   1       23.35       32.39      8.84 o 
  -7  -5   1        5.63        4.81      4.36 o 
  -6  -5   1        0.25        1.01      3.52 o 
  -5  -5   1        7.19        5.71      2.53 o 
  -4  -5   1        4.77        4.35      2.30 o 
  -3  -5   1      369.58      378.39      4.82 o 
  -2  -5   1      167.61      174.75      3.13 o 
  -1  -5   1      399.90      367.41      4.93 o 
   0  -5   1      468.39      473.07      6.42 o 
   1  -5   1      140.56      142.72      3.38 o 
   2  -5   1       76.90       70.58      2.99 o 
   3  -5   1      540.64      509.95      7.83 o 
   4  -5   1       17.37       13.86      4.61 o 
   5  -5   1       18.36       13.59      3.76 o 
   6  -5   1       13.05       12.87      6.68 o 
   7  -5   1       27.52       32.40     15.95 o 
  -9  -4   1        4.52       16.22      7.96 o 
  -8  -4   1       47.93       45.55      5.64 o 
  -7  -4   1        6.91        7.45      3.60 o 
  -6  -4   1       20.95       11.02      3.87 o 
  -5  -4   1      339.27      321.15      8.93 o 
  -4  -4   1        1.90        0.95      1.71 o 
  -3  -4   1      545.22      540.28      5.80 o 
  -2  -4   1      149.36      141.71      2.48 o 
  -1  -4   1      126.35      136.17      2.43 o 
   0  -4   1     1165.12     1245.88     15.68 o 
   1  -4   1       51.61       57.67      2.19 o 
   2  -4   1       40.94       38.15      2.13 o 
   3  -4   1       26.38       23.48      2.94 o 
   4  -4   1       97.72       93.28      4.26 o 
   5  -4   1        1.46        1.21      2.61 o 
   6  -4   1        9.53       11.88      5.08 o 
   7  -4   1        0.61        8.88      5.88 o 
  -9  -3   1        3.28       19.39      7.70 o 
  -8  -3   1       23.10       22.04      3.63 o 
  -7  -3   1       73.97       68.33      5.58 o 
  -6  -3   1       22.07       22.24      2.98 o 
  -5  -3   1      348.87      365.85      6.62 o 
  -4  -3   1      325.26      336.99      5.18 o 
  -3  -3   1      162.76      156.14      2.83 o 
  -2  -3   1     1047.82     1112.54      9.32 o 
  -1  -3   1      202.67      208.11      2.74 o 
   0  -3   1      455.89      476.99      5.76 o 
   1  -3   1      390.96      398.35      5.31 o 
   2  -3   1       25.76       20.13      1.78 o 
   3  -3   1      225.21      240.57      4.11 o 
   4  -3   1       17.70       19.31      2.20 o 
   5  -3   1        0.22       -1.10      1.81 o 
   6  -3   1       16.57       14.42      4.14 o 
   7  -3   1        6.15       13.39      5.08 o 
   8  -3   1        3.11       10.40      6.83 o 
  -9  -2   1        0.96       -4.26      7.36 o 
  -8  -2   1        7.44       12.89      5.99 o 
  -7  -2   1        2.11        3.15      2.08 o 
  -6  -2   1       59.16       64.73      3.31 o 
  -5  -2   1      118.09      113.60      3.70 o 
  -4  -2   1     2247.36     2334.34     18.60 o 
  -3  -2   1     2016.06     2279.40     17.75 o 
  -2  -2   1      285.85      302.69      3.39 o 
  -1  -2   1      509.57      519.49      4.60 o 
   0  -2   1      170.22      155.39      2.23 o 
   1  -2   1     1101.06     1175.59     10.92 o 
   2  -2   1       52.39       53.42      2.47 o 
   3  -2   1       76.10       58.11      1.80 o 
   4  -2   1      567.71      556.44      6.58 o 
   5  -2   1       31.04       30.62      3.24 o 
   6  -2   1       37.60       36.72      4.67 o 
   7  -2   1        5.50       11.16      5.17 o 
   8  -2   1       83.21       94.36     10.66 o 
  -9  -1   1        1.17       10.06     10.81 o 
  -8  -1   1        7.99       18.27      7.14 o 
  -7  -1   1       51.12       50.98      5.19 o 
  -6  -1   1       50.22       55.91      3.96 o 
  -5  -1   1      543.30      531.26      6.42 o 
  -4  -1   1        4.44        7.83      1.53 o 
  -3  -1   1       42.90       42.24      1.58 o 
  -2  -1   1    15373.10    12553.58    188.26 o 
  -1  -1   1     1010.18     1219.13      9.30 o 
   0  -1   1      388.67      371.68      5.69 o 
   1  -1   1      155.15      165.37      2.16 o 
   2  -1   1      379.08      401.39      3.75 o 
   3  -1   1      107.14       96.61      1.85 o 
   4  -1   1      165.51      149.47      2.50 o 
   5  -1   1      132.79      130.42      4.28 o 
   6  -1   1        9.48        8.13      3.59 o 
   7  -1   1       32.56       45.95      5.40 o 
   8  -1   1       76.59       88.81      8.00 o 
   9  -1   1        8.67       15.04      8.06 o 
  -9   0   1        0.30        7.34      8.66 o 
  -8   0   1       19.06       27.09      5.87 o 
  -7   0   1       58.91       69.43     13.00 o 
  -6   0   1       15.50       15.29      4.00 o 
  -5   0   1       16.67       16.61      2.94 o 
  -4   0   1      995.07     1110.25     10.97 o 
  -3   0   1      158.72      149.98      2.37 o 
  -2   0   1      745.07      837.02      7.00 o 
  -1   0   1     2095.47     2280.36     21.03 o 
   1   0   1     1348.22     1409.10     16.56 o 
   2   0   1     2453.19     2575.15     16.93 o 
   3   0   1      851.90      907.66      6.88 o 
   4   0   1      240.07      272.66      4.38 o 
   5   0   1       61.35       63.97      3.49 o 
   6   0   1       33.00       30.61      3.91 o 
   7   0   1        1.01        0.23      3.98 o 
   8   0   1        4.06        9.19      5.73 o 
   9   0   1        1.07        2.40      8.43 o 
  -9   1   1        4.43       44.66     17.30 o 
  -8   1   1       11.60       18.17      6.18 o 
  -7   1   1       33.25       34.02      5.49 o 
  -6   1   1      100.23       90.13      5.88 o 
  -5   1   1       58.47       67.77      4.09 o 
  -4   1   1      378.92      387.71      6.75 o 
  -3   1   1      758.43      734.25      9.19 o 
  -2   1   1      109.93      112.16      2.62 o 
  -1   1   1     3374.61     3118.04     47.32 o 
   1   1   1        2.71        3.01      1.85 o 
   2   1   1      108.55      113.91      2.56 o 
   3   1   1      467.25      502.60      5.64 o 
   4   1   1      987.61      994.22      9.29 o 
   5   1   1       88.06       88.65      2.78 o 
   6   1   1       14.51       12.92      2.81 o 
   7   1   1        1.35        4.41      4.22 o 
   8   1   1       25.38       20.94      5.32 o 
   9   1   1        3.60        1.47      6.68 o 
  -8   2   1        0.58        4.12      5.95 o 
  -7   2   1        1.58       -4.99      4.99 o 
  -6   2   1       32.34       28.69      4.72 o 
  -5   2   1       19.70       11.42      3.30 o 
  -4   2   1      416.98      401.42      6.25 o 
  -3   2   1       11.89       10.44      1.11 o 
  -2   2   1      354.92      410.78      4.94 o 
  -1   2   1     1570.77     1721.69     15.76 o 
   0   2   1     2336.30     2464.75     29.62 o 
   1   2   1     3584.58     3739.53     76.58 o 
   2   2   1       46.72       45.69      2.07 o 
   3   2   1       46.44       45.74      1.70 o 
   4   2   1       53.30       51.73      2.10 o 
   5   2   1      336.39      345.98      4.52 o 
   6   2   1       33.47       34.96      2.32 o 
   7   2   1        6.00        6.63      1.91 o 
   8   2   1       12.56       19.64      7.26 o 
   9   2   1       35.64       41.77      7.48 o 
  -8   3   1        2.17        3.71      6.20 o 
  -7   3   1       25.17       28.17      5.46 o 
  -6   3   1       44.94       45.50      5.37 o 
  -5   3   1       11.41        6.74      3.13 o 
  -4   3   1      208.34      196.17      3.31 o 
  -3   3   1        1.04        0.33      1.35 o 
  -2   3   1        0.01       -1.08      1.08 o 
  -1   3   1      340.06      360.18      4.52 o 
   0   3   1      230.16      229.50      3.27 o 
   1   3   1      281.81      295.48      3.50 o 
   2   3   1       95.38       84.87      1.96 o 
   3   3   1     1249.31     1245.18     12.25 o 
   4   3   1       81.15       88.17      2.80 o 
   5   3   1      192.40      187.59      3.78 o 
   6   3   1      178.81      183.09      4.98 o 
   7   3   1       51.26       51.37      3.45 o 
   8   3   1        3.15        4.62      2.99 o 
   9   3   1       23.80       26.97      7.32 o 
  -7   4   1       18.19       14.50     11.57 o 
  -6   4   1       21.14       18.16      5.26 o 
  -5   4   1       85.50       73.43      2.64 o 
  -4   4   1       33.04       34.27      2.32 o 
  -3   4   1      218.52      206.30      4.23 o 
  -2   4   1       17.90       23.91      1.92 o 
  -1   4   1      499.57      601.87     11.20 o 
   0   4   1      197.41      187.02      4.63 o 
   1   4   1      187.31      170.28      3.11 o 
   2   4   1      109.92      120.42      2.53 o 
   3   4   1      330.64      349.01      4.65 o 
   4   4   1      212.09      206.80      3.93 o 
   5   4   1       52.44       53.18      2.77 o 
   6   4   1        3.09        3.93      2.51 o 
   7   4   1        5.34       11.71      3.68 o 
   8   4   1        0.14        2.19      3.64 o 
   9   4   1        1.86       12.21      6.87 o 
  -7   5   1        4.03        8.61      8.64 o 
  -6   5   1        0.93        0.14      5.51 o 
  -5   5   1        0.22        0.12      3.37 o 
  -4   5   1       70.36       68.36      4.08 o 
  -3   5   1       11.94       11.30      2.39 o 
  -2   5   1      126.14      122.36      4.41 o 
  -1   5   1        8.87        9.85      2.11 o 
   0   5   1       77.89       88.21      2.70 o 
   1   5   1       30.82       22.19      1.96 o 
   2   5   1        8.25        9.00      1.51 o 
   3   5   1      178.35      182.02      3.62 o 
   4   5   1        6.13        6.10      2.02 o 
   5   5   1       15.01       14.48      2.60 o 
   6   5   1       75.25       66.76      3.96 o 
   7   5   1       15.66       14.31      4.12 o 
   8   5   1        0.85       -1.82      4.88 o 
   9   5   1        2.29        7.55      8.11 o 
  -6   6   1        2.32       12.88      7.06 o 
  -5   6   1        0.19        1.51      4.08 o 
  -4   6   1        0.42        4.63      3.90 o 
  -3   6   1       20.14       26.40      4.08 o 
  -2   6   1      154.39      129.23      4.76 o 
  -1   6   1       10.83       15.23      3.11 o 
   0   6   1       66.76       68.95      3.33 o 
   1   6   1      368.00      370.22      5.53 o 
   2   6   1        4.99        5.49      1.89 o 
   3   6   1        7.31        2.11      1.74 o 
   4   6   1       74.34       74.16      3.20 o 
   5   6   1       47.71       45.55      3.59 o 
   6   6   1        8.98        9.51      3.18 o 
   7   6   1        5.37       12.77      4.07 o 
   8   6   1       13.61       15.99      5.66 o 
   9   6   1        4.64       -7.56      9.93 o 
  -5   7   1       14.71       -1.86      7.09 o 
  -4   7   1        3.29        4.92      6.69 o 
  -3   7   1       26.66       31.30      5.60 o 
  -2   7   1      230.49      217.32      7.00 o 
  -1   7   1       41.53       43.17      4.02 o 
   0   7   1        0.27        8.75      3.17 o 
   1   7   1      299.12      282.17      5.70 o 
   2   7   1      107.26      102.81      4.11 o 
   3   7   1       26.65       27.78      2.63 o 
   4   7   1       38.29       36.63      3.64 o 
   5   7   1       37.11       37.05      4.30 o 
   6   7   1        2.42        1.87      3.80 o 
   7   7   1        3.69       13.84      5.23 o 
   8   7   1        6.02        9.05      6.44 o 
   9   7   1        3.80        1.31     13.95 o 
  -4   8   1        3.25       -8.20      8.20 o 
  -3   8   1        1.18        2.46      7.23 o 
  -2   8   1        0.35       -1.68      5.39 o 
  -1   8   1       72.41       66.92      6.85 o 
   0   8   1       19.59       21.92      6.03 o 
   1   8   1        3.44        5.48      4.79 o 
   2   8   1       36.01       36.17      4.51 o 
   3   8   1        7.43       10.60      3.65 o 
   4   8   1        8.25        4.39      3.55 o 
   5   8   1       20.62       13.50      4.08 o 
   6   8   1        1.49        5.86      4.15 o 
   7   8   1        0.16       -0.15      5.37 o 
   8   8   1        2.80       12.74      6.79 o 
  -3   9   1       15.55       30.78      8.80 o 
  -2   9   1        0.23        2.29      6.93 o 
  -1   9   1        0.07       10.67      5.97 o 
   0   9   1        5.73        4.16      8.81 o 
   1   9   1       36.75       28.40      7.48 o 
   2   9   1        5.82        0.79      6.11 o 
   3   9   1        0.67        3.98      4.86 o 
   4   9   1        1.96       -3.98      4.41 o 
   5   9   1        4.68        8.63      4.88 o 
   6   9   1        1.38        2.09      6.44 o 
   7   9   1        1.42        8.22      6.64 o 
  -1  10   1       10.27       19.45     12.57 o 
   0  10   1        0.58        4.50      6.42 o 
   1  10   1        8.05        8.01     14.56 o 
   2  10   1        4.06        3.72     13.15 o 
   3  10   1        2.05        1.46     11.24 o 
   4  10   1       20.93       15.22     11.54 o 
   5  10   1        7.99       20.99      6.40 o 
   6  10   1        4.40        4.07      6.16 o 
   1  11   1        0.59        8.13      8.57 o 
   2  11   1        2.74       18.40      9.94 o 
   3  11   1        1.25       23.54     23.51 o 
   4  11   1        1.64       38.70     12.79 o 
   5  11   1        0.27       12.05     21.31 o 
  -5 -10   2        0.27      -12.75     13.77 o 
  -4 -10   2        1.91        9.49     28.31 o 
  -3 -10   2        0.07        5.66     17.27 o 
  -2 -10   2        0.05       -5.63     17.28 o 
  -1 -10   2        9.28      -18.09     18.50 o 
   0 -10   2        5.12      -11.01     19.66 o 
  -6  -9   2        1.65       23.51     12.33 o 
  -5  -9   2        3.84       -7.14     15.36 o 
  -4  -9   2        5.72       -2.30     24.77 o 
  -3  -9   2        0.38        6.00      9.19 o 
  -2  -9   2        0.46       -3.93      4.15 o 
  -1  -9   2       15.32        8.66      5.90 o 
   0  -9   2        8.00       -5.83      9.25 o 
   1  -9   2        0.32       -7.93      7.93 o 
   2  -9   2        2.58       17.79     17.60 o 
  -7  -8   2        5.18       25.06     16.82 o 
  -6  -8   2        0.48        2.74     10.18 o 
  -5  -8   2        7.17        3.93      5.30 o 
  -4  -8   2        2.71        0.42     12.59 o 
  -3  -8   2        4.42        2.10      1.83 o 
  -2  -8   2        9.00        4.50      2.45 o 
  -1  -8   2        2.28        2.18      3.35 o 
   0  -8   2        9.70        5.53      3.83 o 
   1  -8   2        0.00        0.22      5.18 o 
   2  -8   2        0.21       18.00     19.78 o 
   3  -8   2        0.04        9.21     16.44 o 
   4  -8   2        0.68        6.47     11.88 o 
  -8  -7   2        0.24        2.24      8.39 o 
  -7  -7   2       25.74       28.24      6.98 o 
  -6  -7   2        4.52        3.63      4.20 o 
  -5  -7   2       10.59       15.67      3.34 o 
  -4  -7   2       24.86       19.80      2.41 o 
  -3  -7   2        3.22        5.56      3.71 o 
  -2  -7   2       15.85       14.43      2.73 o 
  -1  -7   2       41.77       37.70      3.21 o 
   0  -7   2       56.20       55.72      3.87 o 
   1  -7   2        7.59       10.81      3.51 o 
   2  -7   2        5.60       12.06      4.54 o 
   3  -7   2        3.63        5.81      6.35 o 
   4  -7   2       39.56       47.74     11.82 o 
   5  -7   2       20.94       20.98      9.27 o 
  -8  -6   2        5.08       35.50     11.80 o 
  -7  -6   2        0.07       -2.75      4.83 o 
  -6  -6   2        7.51        4.74      4.08 o 
  -5  -6   2      114.75      113.02      4.93 o 
  -4  -6   2        4.02        5.57      2.04 o 
  -3  -6   2      201.98      189.50      4.37 o 
  -2  -6   2      143.59      131.65      3.25 o 
  -1  -6   2       69.50       68.47      2.64 o 
   0  -6   2       23.38       23.76      2.74 o 
   1  -6   2      225.99      238.05      4.87 o 
   2  -6   2       13.22       12.43      3.26 o 
   3  -6   2        0.43        1.24      3.96 o 
   4  -6   2       11.45       19.42      5.32 o 
   5  -6   2       32.90       39.39      7.03 o 
   6  -6   2        0.55        2.48      9.81 o 
  -9  -5   2        0.11       -5.47     10.15 o 
  -8  -5   2        0.22       11.72      8.77 o 
  -7  -5   2       60.97       63.86      5.83 o 
  -6  -5   2       15.30       16.29      4.00 o 
  -5  -5   2      147.26      149.17      4.55 o 
  -4  -5   2       42.64       42.11      2.55 o 
  -3  -5   2       59.12       58.00      3.15 o 
  -2  -5   2       12.89       14.76      1.58 o 
  -1  -5   2      202.86      194.91      3.17 o 
   0  -5   2       67.35       61.40      2.52 o 
   1  -5   2        6.08        4.90      1.85 o 
   2  -5   2       40.65       43.53      2.80 o 
   3  -5   2      109.64      101.67      4.19 o 
   4  -5   2       67.33       69.59      5.22 o 
   5  -5   2        8.96        7.75      4.78 o 
   6  -5   2        5.13        7.26      6.75 o 
  -9  -4   2       25.56       18.45      9.54 o 
  -8  -4   2       24.47       17.19      5.26 o 
  -7  -4   2       61.88       67.23      7.19 o 
  -6  -4   2       13.29       11.91      3.66 o 
  -5  -4   2        6.68        6.72      2.38 o 
  -4  -4   2      199.68      193.27      4.73 o 
  -3  -4   2        3.04        4.57      1.32 o 
  -2  -4   2        0.33       -0.52      0.76 o 
  -1  -4   2      650.64      626.72      5.68 o 
   0  -4   2      964.61      986.76      8.63 o 
   1  -4   2       56.34       48.90      1.97 o 
   2  -4   2       55.98       50.97      2.41 o 
   3  -4   2       30.23       31.00      2.51 o 
   4  -4   2      166.03      146.40      4.31 o 
   5  -4   2       64.58       60.59      4.58 o 
   6  -4   2        1.77        4.91      2.72 o 
   7  -4   2        1.30       12.14      6.24 o 
  -9  -3   2       12.24       22.18      9.27 o 
  -8  -3   2       13.09       11.09      4.36 o 
  -7  -3   2        7.79       11.42      4.71 o 
  -6  -3   2      653.30      589.72     11.15 o 
  -5  -3   2       84.68       81.58      3.15 o 
  -4  -3   2       13.02       11.14      1.83 o 
  -3  -3   2       29.58       42.06      1.98 o 
  -2  -3   2       70.84       80.35      2.00 o 
  -1  -3   2      692.19      711.18      6.22 o 
   0  -3   2      403.94      408.94      4.18 o 
   1  -3   2      212.30      219.62      3.19 o 
   2  -3   2      836.73      847.47      8.36 o 
   3  -3   2       37.16       42.48      2.56 o 
   4  -3   2       65.24       60.05      2.96 o 
   5  -3   2       16.41       11.06      2.78 o 
   6  -3   2      116.07      119.95      6.59 o 
   7  -3   2        4.86        5.88      7.08 o 
   8  -3   2       15.04       24.76     10.88 o 
  -9  -2   2        0.35        2.29      7.92 o 
  -8  -2   2        4.14        6.19      5.71 o 
  -7  -2   2      115.17      109.60      4.12 o 
  -6  -2   2       55.65       54.56      4.49 o 
  -5  -2   2       20.87       15.73      2.18 o 
  -4  -2   2     1320.43     1310.40     11.49 o 
  -3  -2   2       53.73       51.13      1.96 o 
  -2  -2   2      217.53      206.27      4.59 o 
  -1  -2   2       26.30       26.41      1.72 o 
   0  -2   2      727.24      748.66      6.06 o 
   1  -2   2        8.50        8.41      1.00 o 
   2  -2   2      295.30      297.75      3.97 o 
   3  -2   2      235.72      230.05      3.24 o 
   4  -2   2       35.30       34.13      1.92 o 
   5  -2   2       85.23       81.13      3.83 o 
   6  -2   2      295.40      307.00      8.47 o 
   7  -2   2        0.95       10.37      4.58 o 
   8  -2   2        0.23       13.12     11.06 o 
  -9  -1   2       21.03       15.30      8.88 o 
  -8  -1   2        4.07       11.67      7.35 o 
  -7  -1   2       26.08       36.98      5.22 o 
  -6  -1   2      358.51      345.58      9.24 o 
  -5  -1   2        0.41        0.13      2.21 o 
  -4  -1   2      954.12     1017.24     13.07 o 
  -3  -1   2      483.28      505.37      5.70 o 
  -2  -1   2      242.39      267.02      3.53 o 
  -1  -1   2       38.75       38.97      1.51 o 
   0  -1   2     4760.19     4649.14     72.35 o 
   1  -1   2      214.72      206.36      2.35 o 
   2  -1   2      170.66      199.32      2.48 o 
   3  -1   2       11.84        9.63      1.16 o 
   4  -1   2       40.40       36.89      2.05 o 
   5  -1   2        3.82        7.13      1.54 o 
   6  -1   2       44.41       41.79      4.31 o 
   7  -1   2       96.03       98.62      6.59 o 
   8  -1   2       39.10       42.23      7.79 o 
   9  -1   2       20.59       76.91     19.33 o 
  -9   0   2        4.24       16.48      8.31 o 
  -8   0   2       49.44       48.98      7.25 o 
  -7   0   2       15.98       17.39      4.56 o 
  -6   0   2        3.20        1.11      3.82 o 
  -5   0   2       49.30       51.08      3.94 o 
  -4   0   2       76.15       78.77      2.04 o 
  -3   0   2      275.41      251.86      3.55 o 
  -2   0   2      873.68      973.62      8.83 o 
  -1   0   2      340.72      389.73      5.33 o 
   0   0   2      456.15      399.28      7.26 o 
   1   0   2     1665.77     1873.53     14.75 o 
   2   0   2     2614.73     2803.31     18.43 o 
   3   0   2       19.28       19.92      1.16 o 
   4   0   2      120.34      137.61      2.32 o 
   5   0   2       17.42       17.55      1.63 o 
   6   0   2      202.82      194.59      7.90 o 
   7   0   2       11.11       17.30      4.70 o 
   8   0   2        3.31       10.94      5.43 o 
   9   0   2       38.64       54.30      9.47 o 
  -8   1   2       15.16       30.34      6.62 o 
  -7   1   2        0.24        0.61      6.49 o 
  -6   1   2       54.92       52.35      4.69 o 
  -5   1   2       79.49       70.14      4.17 o 
  -4   1   2       23.24       20.26      2.73 o 
  -3   1   2      214.92      213.22      2.98 o 
  -2   1   2      138.54      133.73      3.11 o 
  -1   1   2      454.56      511.74      5.39 o 
   0   1   2      439.72      456.75      4.90 o 
   1   1   2       18.16       30.59      1.17 o 
   2   1   2       42.66       37.69      1.58 o 
   3   1   2      118.17      111.64      1.98 o 
   4   1   2      163.50      147.38      2.86 o 
   5   1   2        0.02        0.67      1.62 o 
   6   1   2      131.16      118.33      2.44 o 
   7   1   2      191.92      184.78      6.91 o 
   8   1   2        0.34        2.73      5.20 o 
   9   1   2       60.08       66.06      8.94 o 
  -8   2   2        0.06        4.13      6.74 o 
  -7   2   2        4.55        4.02      5.02 o 
  -6   2   2       18.05       10.59      3.92 o 
  -5   2   2       31.33       24.01      4.14 o 
  -4   2   2       42.53       47.30      3.32 o 
  -3   2   2      570.13      606.26      6.41 o 
  -2   2   2     1219.89     1316.83     12.29 o 
  -1   2   2       73.46       70.14      1.74 o 
   0   2   2     2440.10     2683.92     23.78 o 
   1   2   2    12014.94    10058.40    151.60 o 
   2   2   2      249.13      245.67      2.93 o 
   3   2   2      404.83      449.39      5.03 o 
   4   2   2      791.30      856.78      8.06 o 
   5   2   2      326.58      331.96      4.35 o 
   6   2   2      151.85      134.76      3.91 o 
   7   2   2       79.11       76.95      3.06 o 
   8   2   2       10.02       18.26      5.21 o 
   9   2   2        0.36        1.84      5.90 o 
  -8   3   2        3.17       14.22      7.70 o 
  -7   3   2       42.04       39.58      6.32 o 
  -6   3   2       23.48       18.19      4.37 o 
  -5   3   2       63.33       65.26      5.03 o 
  -4   3   2       38.97       34.29      1.96 o 
  -3   3   2      229.01      253.14      3.58 o 
  -2   3   2      125.56      121.65      2.51 o 
  -1   3   2      371.05      368.13      4.62 o 
   0   3   2       96.19      103.26      2.52 o 
   1   3   2      201.50      222.79      3.47 o 
   2   3   2      328.14      366.60      4.21 o 
   3   3   2      143.54      140.54      2.77 o 
   4   3   2        4.30        2.96      1.47 o 
   5   3   2       97.88       98.70      3.16 o 
   6   3   2        3.84        5.24      2.28 o 
   7   3   2        1.36        1.57      2.65 o 
   8   3   2       59.03       57.44      5.77 o 
   9   3   2       13.12       28.45     12.97 o 
  -7   4   2        9.24       13.67      8.99 o 
  -6   4   2       52.19       54.31      5.81 o 
  -5   4   2       11.46        9.01      4.06 o 
  -4   4   2      107.23       93.54      3.28 o 
  -3   4   2       53.22       47.12      2.38 o 
  -2   4   2       89.52       89.06      2.64 o 
  -1   4   2       54.41       47.57      2.27 o 
   0   4   2       13.53       10.56      1.64 o 
   1   4   2      147.81      154.41      3.76 o 
   2   4   2       11.84       19.68      1.44 o 
   3   4   2      299.09      263.30      3.87 o 
   4   4   2        0.23       -1.25      1.40 o 
   5   4   2        1.45        0.08      1.88 o 
   6   4   2       16.49       13.94      2.83 o 
   7   4   2        2.10        3.43      3.10 o 
   8   4   2        1.49        3.12      3.76 o 
   9   4   2        8.67        7.97      7.20 o 
  -7   5   2        2.13        1.14      9.62 o 
  -6   5   2        0.69        1.18      5.66 o 
  -5   5   2       10.82       14.39      2.74 o 
  -4   5   2       31.58       31.10      3.05 o 
  -3   5   2       67.20       73.26      3.76 o 
  -2   5   2        0.75        0.28      2.43 o 
  -1   5   2      279.98      297.42      5.45 o 
   0   5   2      311.66      322.23      4.52 o 
   1   5   2        0.14       -1.38      1.38 o 
   2   5   2      274.94      260.76      5.07 o 
   3   5   2      315.40      297.85      4.18 o 
   4   5   2        0.64        0.23      1.75 o 
   5   5   2      205.49      223.01      4.52 o 
   6   5   2      157.75      145.74      4.77 o 
   7   5   2       27.81       27.40      4.18 o 
   8   5   2       11.47        9.97      4.49 o 
   9   5   2        4.51        6.86      5.66 o 
  -6   6   2        2.74        7.16      5.99 o 
  -5   6   2        3.87        9.35      5.30 o 
  -4   6   2      101.69       97.61      5.71 o 
  -3   6   2       23.25       23.98      3.60 o 
  -2   6   2        0.13        1.64      2.86 o 
  -1   6   2       75.15       79.82      3.85 o 
   0   6   2      225.94      239.73      4.55 o 
   1   6   2        0.02        0.33      1.78 o 
   2   6   2      132.73      142.49      3.98 o 
   3   6   2      120.68      115.41      3.39 o 
   4   6   2        1.54        0.15      2.01 o 
   5   6   2       10.89        9.48      2.55 o 
   6   6   2       87.57       93.56      4.53 o 
   7   6   2        2.27       -1.86      4.07 o 
   8   6   2        0.42        7.59      5.23 o 
   9   6   2       10.86       13.79      8.08 o 
  -5   7   2        1.04       14.06      8.14 o 
  -4   7   2       10.81       13.67      7.06 o 
  -3   7   2      281.79      275.32      8.90 o 
  -2   7   2        8.39       18.86      3.76 o 
  -1   7   2       63.36       63.44      4.20 o 
   0   7   2      114.58      118.64      4.25 o 
   1   7   2      196.65      190.72      4.46 o 
   2   7   2        3.03        1.79      3.05 o 
   3   7   2       10.81        9.90      2.65 o 
   4   7   2       10.01        9.14      2.61 o 
   5   7   2        0.93       -1.22      2.95 o 
   6   7   2        5.14        6.68      3.73 o 
   7   7   2        0.16        3.31      4.55 o 
   8   7   2        7.63       -7.57      8.19 o 
   9   7   2        0.00        1.96     13.29 o 
  -4   8   2        0.06        0.46      8.58 o 
  -3   8   2        0.21       -2.21      7.32 o 
  -2   8   2        1.78        4.97      6.00 o 
  -1   8   2       39.36       34.40      6.20 o 
   0   8   2        9.23       13.34      4.20 o 
   1   8   2        0.03        8.34      4.08 o 
   2   8   2        1.41        0.17      3.37 o 
   3   8   2       11.50        7.69      4.03 o 
   4   8   2       10.07       14.53      4.31 o 
   5   8   2        0.00       -1.53      3.67 o 
   6   8   2        5.75        6.78      4.08 o 
   7   8   2        0.02        0.44      6.80 o 
   8   8   2        0.36       15.71      7.10 o 
  -3   9   2        5.62        8.53      8.76 o 
  -2   9   2        2.18       -0.11      6.68 o 
  -1   9   2        8.67       13.72      5.90 o 
   0   9   2        1.03        8.49      6.35 o 
   1   9   2        6.42        7.45      5.21 o 
   2   9   2        6.43        3.44      3.71 o 
   3   9   2       16.38       21.82      4.34 o 
   4   9   2        5.28        8.66      3.99 o 
   5   9   2        1.76        7.01      5.76 o 
   6   9   2        0.62       -0.89      5.05 o 
   7   9   2       11.01       23.03      6.64 o 
   8   9   2        0.02        8.58      9.71 o 
  -2  10   2        1.47       12.72      9.00 o 
  -1  10   2        0.04        6.86      7.20 o 
   0  10   2        7.72       19.02      9.19 o 
   1  10   2        3.76        7.84      8.02 o 
   2  10   2       27.95       21.35      5.75 o 
   3  10   2        4.34        5.80      4.65 o 
   4  10   2       34.79       28.99     10.51 o 
   5  10   2        4.89        8.88      5.12 o 
   6  10   2        0.01       16.24      9.36 o 
   7  10   2        8.79       21.38     13.79 o 
   0  11   2        0.02        2.48     15.13 o 
   1  11   2        1.67       18.70     10.19 o 
   2  11   2        1.00       10.56      7.87 o 
   3  11   2        0.17       16.90      7.96 o 
   4  11   2        1.64        3.27      6.86 o 
   5  11   2        0.92       12.41     12.50 o 
  -3 -10   3        5.06       19.16     22.24 o 
  -2 -10   3        3.49        1.06     20.39 o 
  -1 -10   3        0.35      -20.35     21.06 o 
  -6  -9   3        0.88       -4.37     34.35 o 
  -5  -9   3        0.80       -1.39     13.90 o 
  -4  -9   3        3.75        2.69     11.09 o 
  -3  -9   3        0.05        8.11      9.41 o 
  -2  -9   3        1.05        2.48      6.92 o 
  -1  -9   3        2.26       -5.16     18.31 o 
   0  -9   3        5.12        8.64     22.92 o 
   1  -9   3        4.21        3.04      9.88 o 
   2  -9   3        3.16       25.29     10.93 o 
  -7  -8   3        0.87       18.19     24.67 o 
  -6  -8   3        1.47        6.63     26.17 o 
  -5  -8   3        0.47        0.20     10.21 o 
  -4  -8   3        2.20        0.74     11.05 o 
  -3  -8   3       10.07        7.87      6.30 o 
  -2  -8   3       19.62       17.82      5.54 o 
  -1  -8   3        2.36        5.64      2.58 o 
   0  -8   3        0.43        1.81      3.92 o 
   1  -8   3        0.01       -1.69      5.19 o 
   2  -8   3       15.77       31.00     15.38 o 
   3  -8   3       14.17       34.76     30.83 o 
  -8  -7   3        0.80        0.41     15.98 o 
  -7  -7   3        6.16        0.14      6.07 o 
  -6  -7   3        1.09        1.30      4.56 o 
  -5  -7   3        0.55       -1.59      5.25 o 
  -4  -7   3        2.12        7.44     11.64 o 
  -3  -7   3        0.05        2.87      5.62 o 
  -2  -7   3        0.51        3.55      4.32 o 
  -1  -7   3        8.54        9.73      2.55 o 
   0  -7   3        0.68        0.31      2.92 o 
   1  -7   3        1.79        4.14      3.70 o 
   2  -7   3       13.28       13.46      4.42 o 
   3  -7   3       55.54       70.72     19.32 o 
   4  -7   3       20.20       48.19     11.12 o 
  -8  -6   3        2.53       20.36     15.74 o 
  -7  -6   3       27.02       17.63      8.04 o 
  -6  -6   3        8.00        5.43      9.54 o 
  -5  -6   3        0.20        2.27      3.32 o 
  -4  -6   3       19.28       17.22      6.70 o 
  -3  -6   3      267.24      254.72     11.96 o 
  -2  -6   3       69.30       76.07      5.17 o 
  -1  -6   3       69.23       61.75      2.33 o 
   0  -6   3       18.03       22.47      3.18 o 
   1  -6   3      241.58      227.89      5.63 o 
   2  -6   3       16.90       17.46      3.48 o 
   3  -6   3       23.23       34.47      4.02 o 
   4  -6   3        8.08       20.27      4.85 o 
   5  -6   3        0.78        2.85      6.38 o 
  -8  -5   3       12.06       24.04     12.11 o 
  -7  -5   3        0.86       -2.00      6.14 o 
  -6  -5   3       15.52       18.26      4.29 o 
  -5  -5   3       46.99       46.61      3.97 o 
  -4  -5   3       17.53       17.10      2.45 o 
  -3  -5   3       53.83       53.95      3.58 o 
  -2  -5   3      209.01      212.51      4.62 o 
  -1  -5   3        4.04        5.26      0.94 o 
   0  -5   3        2.16        1.80      1.68 o 
   1  -5   3       19.58       22.64      2.12 o 
   2  -5   3      140.64      130.85      3.56 o 
   3  -5   3       80.26       73.79      4.85 o 
   4  -5   3        8.68        8.23      3.23 o 
   5  -5   3       20.26       23.42      5.07 o 
   6  -5   3        0.02       -0.95      8.77 o 
  -9  -4   3        0.55       10.84      8.66 o 
  -8  -4   3       93.93       96.68     16.07 o 
  -7  -4   3       25.43       24.44      5.73 o 
  -6  -4   3       27.14       26.47      4.18 o 
  -5  -4   3        4.67        3.60      3.09 o 
  -4  -4   3       31.53       30.80      2.62 o 
  -3  -4   3      289.03      265.69      5.54 o 
  -2  -4   3        2.40        3.30      1.99 o 
  -1  -4   3       42.20       48.16      2.44 o 
   0  -4   3       36.07       32.71      1.78 o 
   1  -4   3        3.14        5.21      1.63 o 
   2  -4   3      225.42      205.15      3.84 o 
   3  -4   3       18.36       20.20      2.32 o 
   4  -4   3       52.81       59.59      3.43 o 
   5  -4   3       16.38        8.28      4.12 o 
   6  -4   3       25.35       26.10      5.80 o 
   7  -4   3        0.44        3.55      9.08 o 
  -9  -3   3       13.79       16.59      8.01 o 
  -8  -3   3       16.72        8.21      5.48 o 
  -7  -3   3        0.25       -0.34      4.56 o 
  -6  -3   3       34.15       34.72      3.93 o 
  -5  -3   3        3.20        0.16      2.45 o 
  -4  -3   3       59.19       57.52      3.09 o 
  -3  -3   3       37.37       37.53      2.27 o 
  -2  -3   3       24.53       25.20      2.12 o 
  -1  -3   3       15.39       19.60      1.82 o 
   0  -3   3      625.16      626.80      6.38 o 
   1  -3   3      723.77      763.73      7.70 o 
   2  -3   3       48.00       43.09      2.12 o 
   3  -3   3      100.71       85.63      2.82 o 
   4  -3   3     1519.75     1457.22     18.88 o 
   5  -3   3        0.95        3.73      2.74 o 
   6  -3   3        0.01        3.64      3.35 o 
   7  -3   3       64.71       57.52      6.47 o 
   8  -3   3       15.72       84.82     18.85 o 
  -9  -2   3        1.12        4.97      9.19 o 
  -8  -2   3       17.59       15.15      6.76 o 
  -7  -2   3        0.01        5.86      4.13 o 
  -6  -2   3       71.85       69.97      5.41 o 
  -5  -2   3        5.48        7.58      2.29 o 
  -4  -2   3      107.95      103.62      3.21 o 
  -3  -2   3        6.84        8.83      1.59 o 
  -2  -2   3     1197.11     1205.65     10.03 o 
  -1  -2   3      275.30      260.85      3.70 o 
   0  -2   3      927.35     1004.86      7.81 o 
   1  -2   3       85.09       80.85      1.88 o 
   2  -2   3      477.10      508.05      5.49 o 
   3  -2   3        0.45        0.77      1.30 o 
   4  -2   3      190.05      185.56      3.34 o 
   5  -2   3      303.81      305.37      5.05 o 
   6  -2   3      173.36      162.77      6.35 o 
   7  -2   3       41.86       45.39      5.41 o 
   8  -2   3       17.55       31.17      7.25 o 
  -9  -1   3        1.05        8.95     10.33 o 
  -8  -1   3       15.44       29.48      8.42 o 
  -7  -1   3       37.67       58.46      6.02 o 
  -6  -1   3      146.56      151.75      9.06 o 
  -5  -1   3       97.52       93.09      3.57 o 
  -4  -1   3      118.13      128.54      3.33 o 
  -3  -1   3      277.43      332.07      6.26 o 
  -2  -1   3      125.66      142.96      2.42 o 
  -1  -1   3      820.03      910.61      7.70 o 
   0  -1   3      222.32      218.88      2.31 o 
   1  -1   3      666.25      748.03      6.16 o 
   2  -1   3      128.24      136.05      2.82 o 
   3  -1   3      198.49      183.72      2.68 o 
   4  -1   3      247.84      256.90      3.63 o 
   5  -1   3       94.23       92.23      3.13 o 
   6  -1   3        1.02        1.58      1.39 o 
   7  -1   3        5.34        9.05      4.28 o 
   8  -1   3       28.15       25.22      5.93 o 
  -9   0   3        0.02       56.63     19.65 o 
  -8   0   3        3.28       12.64      9.49 o 
  -7   0   3       31.24       30.54      5.28 o 
  -6   0   3        0.03       -0.80      4.10 o 
  -5   0   3       20.84       24.72      2.19 o 
  -4   0   3        0.56       -1.13      1.56 o 
  -3   0   3      156.04      124.23      2.82 o 
  -2   0   3      618.26      643.10      6.93 o 
  -1   0   3       20.91       23.74      1.59 o 
   0   0   3      535.01      495.54      4.21 o 
   1   0   3       21.09       22.24      2.06 o 
   2   0   3     3442.76     3761.56     29.31 o 
   3   0   3     1053.00     1125.30      8.44 o 
   4   0   3      108.70      105.42      2.27 o 
   5   0   3      523.18      526.31      5.99 o 
   6   0   3       27.83       26.41      2.67 o 
   7   0   3       57.78       69.15      5.78 o 
   8   0   3        0.65       -2.10      4.73 o 
   9   0   3       23.26       22.51      7.87 o 
  -8   1   3        4.85       15.93      6.31 o 
  -7   1   3        1.09        0.57      4.50 o 
  -6   1   3       58.26       56.17      5.21 o 
  -5   1   3       65.05       61.70      4.15 o 
  -4   1   3      182.46      184.37      3.48 o 
  -3   1   3        0.48       -0.07      1.11 o 
  -2   1   3       60.64       65.69      1.78 o 
  -1   1   3     1340.23     1431.61     13.17 o 
   0   1   3       97.83      100.95      2.78 o 
   1   1   3       54.12       57.51      2.06 o 
   2   1   3      482.87      488.40      4.12 o 
   3   1   3      375.23      365.46      3.98 o 
   4   1   3      584.89      638.87      6.02 o 
   5   1   3     1005.67      970.39      8.66 o 
   6   1   3       56.86       55.62      2.92 o 
   7   1   3        7.01        4.87      3.48 o 
   8   1   3       32.55       34.48      5.91 o 
   9   1   3       16.97       27.60      7.40 o 
  -8   2   3        2.25       17.43      7.03 o 
  -7   2   3        7.97        8.04      4.63 o 
  -6   2   3        1.88        1.14      4.20 o 
  -5   2   3        0.01       -3.05      3.08 o 
  -4   2   3       79.22       69.07      2.91 o 
  -3   2   3      667.37      672.17      6.56 o 
  -2   2   3      105.73      105.36      2.31 o 
  -1   2   3       41.99       37.58      2.23 o 
   0   2   3     4782.33     4875.96     82.28 o 
   1   2   3     1546.99     1568.89     16.94 o 
   2   2   3       14.62       19.03      1.20 o 
   3   2   3      706.92      764.94      6.56 o 
   4   2   3      337.51      352.42      4.36 o 
   5   2   3      126.03      130.31      3.39 o 
   6   2   3       65.37       73.94      3.27 o 
   7   2   3       42.75       35.99      2.85 o 
   8   2   3       21.51       18.69      5.93 o 
   9   2   3        1.54        3.49      6.26 o 
  -8   3   3       21.66       38.43     11.68 o 
  -7   3   3        6.88       -2.91      6.57 o 
  -6   3   3       26.26       27.91      5.02 o 
  -5   3   3       89.08       87.26      5.34 o 
  -4   3   3        1.02       -1.59      1.59 o 
  -3   3   3      131.26      129.25      3.08 o 
  -2   3   3      112.93      130.55      2.65 o 
  -1   3   3       28.95       32.88      1.58 o 
   0   3   3      108.21      110.44      3.07 o 
   1   3   3     1299.54     1397.90     15.60 o 
   2   3   3        5.86        7.52      0.93 o 
   3   3   3       34.01       34.15      1.85 o 
   4   3   3       87.20       70.10      2.63 o 
   5   3   3       66.11       61.87      2.92 o 
   6   3   3        2.97        2.92      2.20 o 
   7   3   3       30.02       21.80      3.00 o 
   8   3   3        4.38        0.25      3.10 o 
   9   3   3        0.21       -5.59      5.59 o 
  -7   4   3        0.46       -6.40      7.32 o 
  -6   4   3        3.05        3.63      6.38 o 
  -5   4   3       52.62       49.29      3.17 o 
  -4   4   3       28.20       25.62      2.36 o 
  -3   4   3      214.47      226.68      3.88 o 
  -2   4   3        2.64        1.06      1.92 o 
  -1   4   3        5.21        3.75      1.36 o 
   0   4   3      407.23      454.20      6.23 o 
   1   4   3      965.83      997.32      9.96 o 
   2   4   3       12.51       14.85      1.27 o 
   3   4   3      226.10      225.70      3.57 o 
   4   4   3      138.03      139.11      3.50 o 
   5   4   3        0.05        0.47      2.06 o 
   6   4   3        7.29        5.78      2.61 o 
   7   4   3        0.01       -1.88      3.63 o 
   8   4   3        2.84       -1.56      3.70 o 
   9   4   3        0.20        1.88      8.86 o 
  -7   5   3        2.09        5.87      6.70 o 
  -6   5   3       55.74       51.06      6.52 o 
  -5   5   3        9.08        6.65      2.89 o 
  -4   5   3        0.00        0.36      2.71 o 
  -3   5   3        7.53        4.99      2.28 o 
  -2   5   3      236.74      227.52      4.73 o 
  -1   5   3        0.03        0.24      2.10 o 
   0   5   3       22.35       22.80      1.93 o 
   1   5   3      363.05      338.07      4.84 o 
   2   5   3       12.42        8.03      1.79 o 
   3   5   3       70.73       64.09      2.50 o 
   4   5   3      379.71      387.41      5.19 o 
   5   5   3       74.20       82.51      3.50 o 
   6   5   3        5.05        4.28      2.66 o 
   7   5   3      135.97      145.35      6.84 o 
   8   5   3       31.76       37.29      6.37 o 
   9   5   3        0.19       -7.43      7.43 o 
  -6   6   3       13.51       23.42      8.85 o 
  -5   6   3       70.18       73.49      6.17 o 
  -4   6   3        5.41        2.53      3.86 o 
  -3   6   3       45.39       45.10      3.80 o 
  -2   6   3       26.95       34.28      3.38 o 
  -1   6   3       94.19       89.19      5.66 o 
   0   6   3        0.00       -1.40      1.90 o 
   1   6   3       44.98       48.33      2.53 o 
   2   6   3       95.61       97.68      3.29 o 
   3   6   3        3.47        4.92      1.71 o 
   4   6   3      121.57      106.88      3.38 o 
   5   6   3      114.74      117.04      4.39 o 
   6   6   3       10.86        9.75      3.32 o 
   7   6   3        0.22       -2.78      3.99 o 
   8   6   3       43.04       58.61      7.88 o 
   9   6   3        0.67       12.14      9.93 o 
  -5   7   3        0.75       -3.17      7.85 o 
  -4   7   3        0.76       -0.12      5.54 o 
  -3   7   3       26.73       34.12      5.06 o 
  -2   7   3       38.77       46.31      5.09 o 
  -1   7   3       71.41       75.33      4.57 o 
   0   7   3       57.54       56.90      3.21 o 
   1   7   3        8.96       10.45      2.37 o 
   2   7   3       27.63       27.58      2.79 o 
   3   7   3        3.61        5.42      2.45 o 
   4   7   3       38.84       42.26      3.54 o 
   5   7   3        0.01       -2.96      2.96 o 
   6   7   3        0.12        2.82      3.51 o 
   7   7   3       86.13       92.18      6.72 o 
   8   7   3        3.15        3.40      6.52 o 
   9   7   3        1.05        6.16      7.93 o 
  -4   8   3        0.57       -6.19      8.63 o 
  -3   8   3        4.84       -5.13      7.03 o 
  -2   8   3        0.05       10.49      6.18 o 
  -1   8   3       29.64       34.92      5.22 o 
   0   8   3        6.98       12.81      4.06 o 
   1   8   3       91.97      101.32      4.84 o 
   2   8   3       60.30       59.01      4.30 o 
   3   8   3        6.99        3.26      3.58 o 
   4   8   3        3.65        3.29      3.20 o 
   5   8   3      107.32      116.61      7.10 o 
   6   8   3        0.10       -1.33      4.03 o 
   7   8   3        0.14        1.95      5.13 o 
   8   8   3        9.85       12.26      7.20 o 
  -3   9   3        4.65       -3.88      8.70 o 
  -2   9   3       26.39       27.71      7.08 o 
  -1   9   3       16.35       23.51      7.98 o 
   0   9   3       31.07       31.23      7.12 o 
   1   9   3        2.21        3.30      3.70 o 
   2   9   3       81.31       70.92      5.12 o 
   3   9   3        0.27       -0.61      3.70 o 
   4   9   3       18.78       14.96      4.25 o 
   5   9   3       29.43       24.32      4.68 o 
   6   9   3       33.63       41.77      5.64 o 
   7   9   3       31.52       42.94      7.89 o 
   8   9   3        4.29       -1.41      7.43 o 
  -2  10   3        0.20        7.28      8.72 o 
  -1  10   3        0.31        9.84      7.09 o 
   0  10   3       10.17       13.53      8.32 o 
   1  10   3        4.16       10.23     11.58 o 
   2  10   3        1.15        9.47      4.84 o 
   3  10   3       15.10       27.45      4.95 o 
   4  10   3        6.95       12.10      5.61 o 
   5  10   3        2.10        0.55      6.77 o 
   6  10   3       33.57       41.38      7.50 o 
   7  10   3        3.12       16.10     14.61 o 
   0  11   3        0.09        0.37     10.63 o 
   1  11   3        1.23        7.04      9.73 o 
   2  11   3        4.37        8.68      7.02 o 
   3  11   3        3.14       10.90      8.27 o 
   4  11   3        0.39        3.54      7.39 o 
   5  11   3        0.06        1.76     11.87 o 
   6  11   3        0.07       29.42     14.45 o 
  -5  -9   4        1.96       11.56     17.42 o 
  -4  -9   4        4.42       -3.06      9.33 o 
  -3  -9   4        2.00       10.93      7.56 o 
  -2  -9   4        0.85       -1.86      9.91 o 
  -1  -9   4        5.30       -6.73     11.85 o 
   0  -9   4        4.14       -4.90     22.88 o 
   1  -9   4        6.44        3.79     20.70 o 
  -6  -8   4        0.00       39.87     16.58 o 
  -5  -8   4        0.27       16.69     12.31 o 
  -4  -8   4        5.89        6.94      9.19 o 
  -3  -8   4        0.14       -1.71      5.84 o 
  -2  -8   4        0.21        9.94      6.59 o 
  -1  -8   4        0.50       -7.32     16.57 o 
   0  -8   4        4.26        7.49      5.35 o 
   1  -8   4       35.53       39.61      6.59 o 
   2  -8   4        3.42        6.34      7.26 o 
   3  -8   4        0.80       13.77     11.31 o 
  -7  -7   4        0.61        8.33     16.13 o 
  -6  -7   4        0.00       12.57      9.58 o 
  -5  -7   4       14.68       26.24      9.56 o 
  -4  -7   4       16.92       38.21      8.03 o 
  -3  -7   4        5.18       13.11      5.52 o 
  -2  -7   4       21.00       12.21      5.78 o 
  -1  -7   4      108.91      113.42      7.03 o 
   0  -7   4        8.01        4.92      3.05 o 
   1  -7   4       43.19       45.33      4.51 o 
   2  -7   4        7.14       14.12      4.91 o 
   3  -7   4        3.61       22.42      9.59 o 
   4  -7   4       43.33       99.05     22.46 o 
  -8  -6   4        0.08       23.83     42.73 o 
  -7  -6   4        9.31        9.88     13.35 o 
  -6  -6   4        0.21        4.01     10.48 o 
  -5  -6   4        7.47       12.89      5.67 o 
  -4  -6   4       61.49       66.26      7.31 o 
  -3  -6   4       38.95       38.56      5.29 o 
  -2  -6   4       10.48       13.30      4.39 o 
  -1  -6   4       15.57       20.33      4.54 o 
   0  -6   4      215.79      185.60      6.09 o 
   1  -6   4       17.18       23.05      3.34 o 
   2  -6   4       27.40       28.96      3.95 o 
   3  -6   4        3.21        6.56      3.88 o 
   4  -6   4        6.92       10.74      5.19 o 
   5  -6   4       25.55       50.47     16.41 o 
  -8  -5   4        0.41       14.88     11.30 o 
  -7  -5   4        5.75       11.29      8.16 o 
  -6  -5   4       18.34       10.52      5.90 o 
  -5  -5   4        2.91        1.32      3.39 o 
  -4  -5   4       60.50       68.02      5.28 o 
  -3  -5   4       34.54       37.59      3.40 o 
  -2  -5   4        0.28        0.80      3.06 o 
  -1  -5   4        0.45        2.95      2.63 o 
   0  -5   4      493.93      465.39      5.72 o 
   1  -5   4      107.13      112.88      3.82 o 
   2  -5   4      108.93      113.10      4.21 o 
   3  -5   4        8.11       12.48      3.21 o 
   4  -5   4       24.27       22.49      3.24 o 
   5  -5   4       38.11       50.94      6.70 o 
   6  -5   4        6.43        8.80      9.94 o 
  -8  -4   4        0.00       12.05     11.26 o 
  -7  -4   4        8.81       12.48      6.11 o 
  -6  -4   4        0.32        3.10      4.39 o 
  -5  -4   4        5.86        2.19      3.09 o 
  -4  -4   4       24.80       26.53      2.18 o 
  -3  -4   4      236.99      224.66      5.37 o 
  -2  -4   4      130.55      123.26      3.60 o 
  -1  -4   4      249.11      228.51      4.31 o 
   0  -4   4        2.88        1.52      1.24 o 
   1  -4   4        0.28        1.98      1.89 o 
   2  -4   4     1234.37     1188.17     14.36 o 
   3  -4   4      165.78      146.63      4.43 o 
   4  -4   4        8.05        8.54      2.32 o 
   5  -4   4       44.67       41.29      3.07 o 
   6  -4   4       37.57       34.63      7.77 o 
   7  -4   4        0.00        1.14      9.93 o 
  -8  -3   4       18.50       28.10      8.35 o 
  -7  -3   4        5.16       17.49      5.87 o 
  -6  -3   4        4.29        8.43      3.71 o 
  -5  -3   4        2.65        5.36      3.10 o 
  -4  -3   4      160.43      142.89      4.70 o 
  -3  -3   4      192.42      193.31      3.34 o 
  -2  -3   4        5.80        3.77      1.72 o 
  -1  -3   4       34.72       40.05      2.23 o 
   0  -3   4      774.98      773.22      7.30 o 
   1  -3   4       13.82       13.48      1.64 o 
   2  -3   4       96.38       88.59      2.43 o 
   3  -3   4      488.66      450.96      4.78 o 
   4  -3   4       22.68       23.74      1.91 o 
   5  -3   4      147.71      117.17      4.30 o 
   6  -3   4       45.12       44.26      3.66 o 
   7  -3   4       16.80       27.54     16.01 o 
  -8  -2   4       29.40       42.28      6.69 o 
  -7  -2   4        7.57       10.20      4.92 o 
  -6  -2   4        6.47        8.87      3.56 o 
  -5  -2   4        3.77        3.89      2.57 o 
  -4  -2   4       51.09       50.96      3.04 o 
  -3  -2   4      143.10      127.13      2.82 o 
  -2  -2   4      163.03      160.62      2.65 o 
  -1  -2   4      318.07      322.34      4.47 o 
   0  -2   4     1698.61     1844.56     12.89 o 
   1  -2   4     1329.42     1425.70     10.75 o 
   2  -2   4        1.25        1.19      1.25 o 
   3  -2   4      335.83      319.98      4.92 o 
   4  -2   4       49.61       47.17      2.10 o 
   5  -2   4        5.23        5.67      2.49 o 
   6  -2   4        4.39        5.72      2.63 o 
   7  -2   4        1.20        5.96      4.49 o 
   8  -2   4        4.96       26.40     15.32 o 
  -8  -1   4        0.53        7.82      7.34 o 
  -7  -1   4        1.91        5.53      3.52 o 
  -6  -1   4       10.43        7.94      2.93 o 
  -5  -1   4      137.47      125.72      4.16 o 
  -4  -1   4        1.36       -1.60      1.82 o 
  -3  -1   4       32.20       36.21      1.98 o 
  -2  -1   4      208.61      222.49      3.27 o 
  -1  -1   4      101.38      107.69      1.91 o 
   0  -1   4     3556.63     3784.19     26.18 o 
   1  -1   4      944.07     1005.35      8.34 o 
   2  -1   4      582.03      640.37      7.30 o 
   3  -1   4      587.26      619.82      6.89 o 
   4  -1   4      119.45      111.29      2.57 o 
   5  -1   4       42.63       42.32      2.46 o 
   6  -1   4        0.64       -0.90      2.24 o 
   7  -1   4       19.53       23.55      4.91 o 
   8  -1   4        8.40        8.84     10.77 o 
  -8   0   4        0.34        3.56      5.88 o 
  -7   0   4        0.07       -0.70      4.94 o 
  -6   0   4       11.24       13.66      2.83 o 
  -5   0   4        1.23        0.87      2.09 o 
  -4   0   4       34.23       42.95      2.56 o 
  -3   0   4      243.42      249.58      4.00 o 
  -2   0   4      389.18      379.01      5.67 o 
  -1   0   4        2.46        5.07      1.03 o 
   0   0   4      341.96      380.03      3.66 o 
   1   0   4      991.96     1019.99      8.84 o 
   2   0   4      104.94      107.48      2.43 o 
   3   0   4     1122.57     1237.07      9.55 o 
   4   0   4       50.19       43.37      1.98 o 
   5   0   4       66.18       56.07      2.55 o 
   6   0   4       78.70       76.90      3.47 o 
   7   0   4       46.72       44.08      3.01 o 
   8   0   4       18.08       37.14      6.97 o 
   9   0   4       12.26       16.07     14.01 o 
  -8   1   4        3.51       22.19     10.79 o 
  -7   1   4       34.20       39.04      5.85 o 
  -6   1   4       90.45       89.58      5.81 o 
  -5   1   4      236.97      237.96      4.18 o 
  -4   1   4      194.17      196.92      3.54 o 
  -3   1   4       64.72       68.60      2.30 o 
  -2   1   4     1322.97     1417.84     13.82 o 
  -1   1   4      180.52      184.76      2.63 o 
   0   1   4      299.11      279.16      3.11 o 
   1   1   4      665.14      703.72      6.59 o 
   2   1   4       75.94       57.51      1.89 o 
   3   1   4      136.76      167.08      2.52 o 
   4   1   4       41.21       38.00      1.88 o 
   5   1   4       64.37       57.72      2.57 o 
   6   1   4       38.32       39.61      2.91 o 
   7   1   4       41.35       38.95      3.63 o 
   8   1   4       24.10       26.85      7.11 o 
   9   1   4        2.90       10.74      6.62 o 
  -8   2   4        3.41        7.59      7.61 o 
  -7   2   4       40.29       42.98      8.63 o 
  -6   2   4        0.86        0.13      4.08 o 
  -5   2   4       11.25       10.62      1.78 o 
  -4   2   4      124.47      132.60      3.81 o 
  -3   2   4      166.01      158.49      3.50 o 
  -2   2   4      209.55      217.50      4.17 o 
  -1   2   4      556.19      599.03      7.32 o 
   0   2   4     1179.44     1195.99     10.70 o 
   1   2   4      342.36      363.43      4.30 o 
   2   2   4      272.64      281.79      3.90 o 
   3   2   4       27.73       27.34      1.51 o 
   4   2   4      181.67      188.24      3.09 o 
   5   2   4        0.58        0.59      1.55 o 
   6   2   4        3.28        3.68      2.40 o 
   7   2   4       24.46       23.36      3.52 o 
   8   2   4        7.44        3.30      2.36 o 
   9   2   4        0.68       -5.52      9.19 o 
  -7   3   4       12.19        8.78      9.08 o 
  -6   3   4        9.45       14.65      4.42 o 
  -5   3   4       17.57       15.18      1.42 o 
  -4   3   4       45.56       43.46      2.66 o 
  -3   3   4      212.24      200.18      4.28 o 
  -2   3   4      110.76      101.42      2.82 o 
  -1   3   4        4.84        4.11      1.07 o 
   0   3   4      649.66      708.40      9.95 o 
   1   3   4        0.13        0.38      1.55 o 
   2   3   4      683.67      779.49      8.08 o 
   3   3   4      171.81      171.53      2.79 o 
   4   3   4       11.53       13.88      1.60 o 
   5   3   4       95.03       90.67      3.20 o 
   6   3   4       28.75       25.56      2.66 o 
   7   3   4       18.31       21.30      3.07 o 
   8   3   4       38.69       35.95      3.82 o 
   9   3   4       10.95       13.62      6.04 o 
  -7   4   4        0.00       -6.85      6.85 o 
  -6   4   4        0.04        7.33      5.00 o 
  -5   4   4        6.69        4.09      2.06 o 
  -4   4   4       46.99       48.39      3.03 o 
  -3   4   4       68.80       63.15      3.52 o 
  -2   4   4      156.03      160.12      4.57 o 
  -1   4   4      630.78      620.28      7.21 o 
   0   4   4        2.22        1.31      1.26 o 
   1   4   4      813.17      836.88      8.68 o 
   2   4   4     1479.63     1506.12     15.70 o 
   3   4   4      280.80      279.90      3.92 o 
   4   4   4       61.26       70.69      2.75 o 
   5   4   4      644.73      633.75      7.78 o 
   6   4   4       60.40       63.22      3.40 o 
   7   4   4       29.21       25.99      3.37 o 
   8   4   4       11.05       15.91      4.11 o 
   9   4   4       18.84       15.41      8.68 o 
  -7   5   4        9.53       20.88     19.02 o 
  -6   5   4       12.59       28.65      9.76 o 
  -5   5   4        8.80        9.29      3.32 o 
  -4   5   4        8.34        7.60      2.98 o 
  -3   5   4       91.13       80.69      4.37 o 
  -2   5   4       17.89       16.25      2.58 o 
  -1   5   4        8.26        7.41      1.88 o 
   0   5   4      209.32      219.78      5.18 o 
   1   5   4        0.00       -0.73      1.31 o 
   2   5   4      194.56      191.62      3.04 o 
   3   5   4      482.64      534.02      6.14 o 
   4   5   4       60.03       49.22      2.63 o 
   5   5   4        0.10       -1.40      2.32 o 
   6   5   4      268.81      280.06      6.81 o 
   7   5   4        0.04        1.87      3.13 o 
   8   5   4        0.36        0.85      5.34 o 
   9   5   4       12.77       22.58      6.75 o 
  -6   6   4        4.17       15.04      9.76 o 
  -5   6   4       31.81       36.62      5.35 o 
  -4   6   4       12.06        9.27      3.98 o 
  -3   6   4      132.05      130.97      5.15 o 
  -2   6   4       25.15       26.35      3.57 o 
  -1   6   4       10.07       10.89      2.47 o 
   0   6   4        2.51        1.64      2.37 o 
   1   6   4      193.30      186.84      4.05 o 
   2   6   4      140.89      127.22      3.73 o 
   3   6   4        1.42        0.91      2.14 o 
   4   6   4      125.93      114.18      3.31 o 
   5   6   4       91.75       87.31      3.69 o 
   6   6   4       64.84       56.61      3.95 o 
   7   6   4       11.81       13.78      4.33 o 
   8   6   4        5.17        9.40      4.67 o 
   9   6   4        0.01       -1.15      6.91 o 
  -5   7   4        4.26        9.96      7.97 o 
  -4   7   4        2.22        3.55      5.65 o 
  -3   7   4        0.61        5.42      4.06 o 
  -2   7   4       51.94       52.10      6.03 o 
  -1   7   4       57.54       68.14      4.59 o 
   0   7   4       24.65       26.16      3.05 o 
   1   7   4      119.22      130.21      3.82 o 
   2   7   4       48.69       50.08      2.73 o 
   3   7   4      489.34      511.16      7.44 o 
   4   7   4        2.07        6.58      2.45 o 
   5   7   4        0.75       -0.04      2.97 o 
   6   7   4       84.15       89.53      5.87 o 
   7   7   4        5.81       14.92      4.85 o 
   8   7   4       21.69       19.38      8.80 o 
   9   7   4        2.23       -1.87      6.71 o 
  -4   8   4        0.24       -4.69      8.04 o 
  -3   8   4        4.10       -1.34      5.54 o 
  -2   8   4       19.74       18.38      8.89 o 
  -1   8   4        0.22        5.98      6.11 o 
   0   8   4       32.59       33.63      4.17 o 
   1   8   4       19.57       20.10      3.19 o 
   2   8   4       31.28       21.45      3.19 o 
   3   8   4      135.07      121.32      4.83 o 
   4   8   4      106.00      103.15      6.90 o 
   5   8   4       41.95       46.16      4.35 o 
   6   8   4       51.20       60.39      5.05 o 
   7   8   4        6.84        7.65      5.33 o 
   8   8   4        1.95        5.34      6.38 o 
  -3   9   4       11.35       14.39     20.31 o 
  -2   9   4       76.60       82.01      9.45 o 
  -1   9   4       38.30       45.37      7.91 o 
   0   9   4        9.95       16.30      6.09 o 
   1   9   4       52.01       61.97      5.47 o 
   2   9   4       46.99       54.05      4.41 o 
   3   9   4        1.65        0.85      3.31 o 
   4   9   4       75.38       66.87      8.07 o 
   5   9   4       24.21       14.50     10.44 o 
   6   9   4        1.14       11.78      7.75 o 
   7   9   4       10.08       12.19      5.54 o 
   8   9   4        2.82        7.21      8.97 o 
  -2  10   4        0.49        6.43      8.50 o 
  -1  10   4        0.50        7.53     10.20 o 
   0  10   4        4.23       12.00      7.87 o 
   1  10   4        2.93        3.36     11.73 o 
   2  10   4        6.14        9.25      5.08 o 
   3  10   4        0.17        4.24      6.70 o 
   4  10   4        2.76       -1.81      5.96 o 
   5  10   4        3.99        3.62      6.56 o 
   6  10   4       17.07       15.94     10.23 o 
   7  10   4       16.73       22.14      6.97 o 
   0  11   4        0.31       -6.13     10.09 o 
   1  11   4        2.62       -3.26      8.95 o 
   2  11   4        0.30        2.54      7.35 o 
   3  11   4        1.01        7.58     12.48 o 
   4  11   4        6.45       18.05     10.38 o 
   5  11   4        0.25       11.25     15.06 o 
   6  11   4        5.37        5.82     15.91 o 
  -4  -9   5        0.54        6.35     13.28 o 
  -3  -9   5        1.08       14.32      9.36 o 
  -2  -9   5        1.26       22.91     11.84 o 
  -1  -9   5       13.52       24.78     22.44 o 
   0  -9   5        0.71        5.78     11.71 o 
  -6  -8   5        8.55       -1.41     34.54 o 
  -5  -8   5        0.27       16.74      8.51 o 
  -4  -8   5        6.83       -2.60     12.90 o 
  -3  -8   5       50.81       52.16      8.14 o 
  -2  -8   5        2.18        4.09      9.66 o 
  -1  -8   5       21.46       26.05     11.36 o 
   0  -8   5        3.23        8.92      9.27 o 
   1  -8   5        0.01        5.83     13.64 o 
   2  -8   5       16.09       16.74     11.82 o 
  -7  -7   5        2.40       -7.53     20.73 o 
  -6  -7   5        5.44       15.73     13.18 o 
  -5  -7   5       22.85       21.86      7.74 o 
  -4  -7   5       22.90       20.39     13.83 o 
  -3  -7   5       18.89       23.83      6.08 o 
  -2  -7   5       39.38       46.80      9.52 o 
  -1  -7   5        4.32       -1.12      7.90 o 
   0  -7   5       29.24       28.71      4.43 o 
   1  -7   5        3.14        3.20      3.89 o 
   2  -7   5        9.56        7.70      6.06 o 
   3  -7   5       64.34       66.13      8.43 o 
   4  -7   5        7.24       37.21     27.66 o 
  -7  -6   5        3.27       12.06     12.94 o 
  -6  -6   5        0.70        2.51     15.43 o 
  -5  -6   5        4.89       15.87     13.40 o 
  -4  -6   5        0.16        1.50      5.70 o 
  -3  -6   5        2.62       13.10      5.91 o 
  -2  -6   5      262.64      248.26     12.78 o 
  -1  -6   5       76.70       86.34      6.23 o 
   0  -6   5       10.60        7.35      2.61 o 
   1  -6   5        9.95        8.74      3.20 o 
   2  -6   5        0.02        4.67      3.65 o 
   3  -6   5       22.98       36.49      5.24 o 
   4  -6   5        0.53       13.60      6.99 o 
   5  -6   5        6.95       17.81      7.77 o 
  -8  -5   5        0.26       -2.52     11.12 o 
  -7  -5   5        0.57        0.88     11.40 o 
  -6  -5   5        0.32        0.39      5.63 o 
  -5  -5   5        2.92        4.05      3.91 o 
  -4  -5   5       38.68       38.01      5.91 o 
  -3  -5   5       27.64       27.02      5.23 o 
  -2  -5   5       50.71       50.15      4.30 o 
  -1  -5   5       48.16       48.98      5.05 o 
   0  -5   5      430.34      414.78      6.93 o 
   1  -5   5       30.11       23.46      2.94 o 
   2  -5   5        0.21        3.90      3.11 o 
   3  -5   5       20.21       17.78      3.09 o 
   4  -5   5       99.14      103.83      7.08 o 
   5  -5   5       21.62       34.36      7.79 o 
   6  -5   5       18.43       28.08     14.13 o 
  -8  -4   5        0.85        7.58      9.63 o 
  -7  -4   5        1.15        4.21      5.34 o 
  -6  -4   5       18.93       19.17      4.31 o 
  -5  -4   5       73.94       85.13      5.56 o 
  -4  -4   5       10.13        8.35      1.89 o 
  -3  -4   5       43.61       47.54      3.59 o 
  -2  -4   5      571.43      526.47     10.93 o 
  -1  -4   5        1.52        2.34      2.14 o 
   0  -4   5      209.45      192.08      3.69 o 
   1  -4   5      367.08      352.73      6.74 o 
   2  -4   5        1.27        2.82      2.33 o 
   3  -4   5       26.98       29.08      3.71 o 
   4  -4   5       88.81       90.62      5.73 o 
   5  -4   5       43.16       53.81      5.79 o 
   6  -4   5        9.41        6.35      9.87 o 
  -8  -3   5        7.42       18.21      8.00 o 
  -7  -3   5       13.69       11.74      5.00 o 
  -6  -3   5        6.71        5.45      3.63 o 
  -5  -3   5       29.66       28.15      3.25 o 
  -4  -3   5      276.72      258.18      6.31 o 
  -3  -3   5       75.55       79.76      3.18 o 
  -2  -3   5      231.36      215.63      4.38 o 
  -1  -3   5      279.80      273.37      4.72 o 
   0  -3   5       38.11       33.94      3.01 o 
   1  -3   5       58.28       49.12      2.02 o 
   2  -3   5       14.95       16.28      1.54 o 
   3  -3   5       19.43       14.88      2.51 o 
   4  -3   5       11.23       13.09      3.12 o 
   5  -3   5       10.89        9.07      4.66 o 
   6  -3   5       26.50       31.47      5.75 o 
   7  -3   5        4.65        0.59     25.05 o 
  -8  -2   5        6.73       14.86      7.09 o 
  -7  -2   5       17.61       20.34      4.72 o 
  -6  -2   5        2.01        6.56      3.65 o 
  -5  -2   5        6.63        4.37      2.96 o 
  -4  -2   5      112.74      113.73      3.54 o 
  -3  -2   5        7.91        8.73      1.71 o 
  -2  -2   5      771.06      755.61      6.82 o 
  -1  -2   5      698.16      751.45      7.20 o 
   0  -2   5       29.35       30.10      1.49 o 
   1  -2   5       10.23        7.43      1.32 o 
   2  -2   5        4.05        3.53      1.83 o 
   3  -2   5      118.30      108.97      3.58 o 
   4  -2   5      130.09      112.90      4.05 o 
   5  -2   5        3.99        1.42      3.27 o 
   6  -2   5        7.56        8.46      3.96 o 
   7  -2   5       13.23       17.69      7.24 o 
   8  -2   5        0.05       11.02     13.30 o 
  -8  -1   5        0.01       -0.97      7.15 o 
  -7  -1   5        0.01        6.37      4.31 o 
  -6  -1   5        7.73        4.90      3.48 o 
  -5  -1   5        0.12        0.02      2.75 o 
  -4  -1   5       34.58       39.07      2.61 o 
  -3  -1   5       28.47       24.03      1.98 o 
  -2  -1   5      129.10      130.43      2.83 o 
  -1  -1   5       24.85       20.83      1.36 o 
   0  -1   5       10.13       11.71      1.21 o 
   1  -1   5      636.62      763.21      6.93 o 
   2  -1   5      424.59      413.20      4.97 o 
   3  -1   5       26.08       26.38      2.17 o 
   4  -1   5      222.51      208.31      4.34 o 
   5  -1   5      288.14      258.82      4.29 o 
   6  -1   5       49.41       47.46      3.27 o 
   7  -1   5       23.44       24.09      3.13 o 
   8  -1   5       19.20       29.63      8.82 o 
  -8   0   5        0.01       13.37      6.96 o 
  -7   0   5       11.23       14.70      5.44 o 
  -6   0   5       29.82       29.49      3.42 o 
  -5   0   5        3.29        4.16      2.47 o 
  -4   0   5       24.13       19.32      2.45 o 
  -3   0   5      135.22      127.84      3.33 o 
  -2   0   5        0.41       -0.68      1.41 o 
  -1   0   5      274.52      232.01      3.18 o 
   0   0   5      117.91      130.78      2.36 o 
   1   0   5     1425.49     1588.64     13.44 o 
   2   0   5      263.25      247.04      2.70 o 
   3   0   5      537.62      516.46      6.20 o 
   4   0   5        0.80        0.03      1.90 o 
   5   0   5      312.95      288.81      5.05 o 
   6   0   5       74.15       72.72      3.80 o 
   7   0   5        0.63        4.37      2.83 o 
   8   0   5        5.04        7.39      5.21 o 
   9   0   5        4.75       27.52     19.49 o 
  -8   1   5        0.85        9.84      9.81 o 
  -7   1   5        2.47        1.21      4.93 o 
  -6   1   5      149.73      140.72      4.76 o 
  -5   1   5      144.42      143.44      4.03 o 
  -4   1   5        3.12        2.06      1.98 o 
  -3   1   5      535.09      530.70      7.50 o 
  -2   1   5     1277.07     1367.16     12.30 o 
  -1   1   5       10.95       10.71      1.25 o 
   0   1   5      263.38      283.95      3.38 o 
   1   1   5       13.03        9.91      1.17 o 
   2   1   5        7.47        6.02      1.12 o 
   3   1   5       30.55       30.00      1.70 o 
   4   1   5       17.54       14.07      1.46 o 
   5   1   5        8.77        8.29      1.77 o 
   6   1   5       65.95       65.57      3.26 o 
   7   1   5        2.81       -0.92      3.23 o 
   8   1   5        0.34        4.47      3.12 o 
   9   1   5        2.37       14.50      8.74 o 
  -8   2   5       10.04       10.23      7.97 o 
  -7   2   5        5.60       10.70      7.53 o 
  -6   2   5        6.05        8.15      4.67 o 
  -5   2   5       21.05       22.48      2.42 o 
  -4   2   5        6.68        5.24      2.35 o 
  -3   2   5        7.51        6.76      1.18 o 
  -2   2   5       39.96       47.00      2.69 o 
  -1   2   5       77.06       55.48      2.46 o 
   0   2   5      956.22     1106.20      9.92 o 
   1   2   5     1180.42     1279.16     11.28 o 
   2   2   5      208.95      219.25      3.35 o 
   3   2   5      387.81      398.96      4.95 o 
   4   2   5      156.98      147.03      3.21 o 
   5   2   5        0.01       -1.67      1.92 o 
   6   2   5      189.95      188.99      4.35 o 
   7   2   5       33.56       30.83      3.72 o 
   8   2   5        0.05        1.03      3.70 o 
   9   2   5        4.64       18.16      8.12 o 
  -7   3   5        0.99        2.17     12.33 o 
  -6   3   5       29.40       35.05      4.58 o 
  -5   3   5       49.75       48.83      3.52 o 
  -4   3   5        2.11        2.82      2.13 o 
  -3   3   5       76.82       76.42      3.48 o 
  -2   3   5        0.68        2.45      1.98 o 
  -1   3   5       41.78       40.46      2.33 o 
   0   3   5      188.44      211.17      3.21 o 
   1   3   5       12.93       16.25      1.24 o 
   2   3   5      790.68      914.38      8.07 o 
   3   3   5      924.21      936.62      9.12 o 
   4   3   5       72.28       73.58      2.53 o 
   5   3   5       14.12       19.45      2.20 o 
   6   3   5      212.58      194.15      5.08 o 
   7   3   5      102.56      105.70      4.88 o 
   8   3   5        3.71       -0.46      3.45 o 
   9   3   5       10.09       11.39      8.66 o 
  -7   4   5        0.11       -2.03      9.66 o 
  -6   4   5        0.94        4.59      4.71 o 
  -5   4   5        6.67        4.56      3.13 o 
  -4   4   5        3.09        0.29      3.44 o 
  -3   4   5       16.20       19.20      3.55 o 
  -2   4   5      579.37      576.52      7.33 o 
  -1   4   5       59.04       53.69      2.27 o 
   0   4   5      284.89      268.77      4.36 o 
   1   4   5     3792.57     4141.81     48.71 o 
   2   4   5        3.23        0.14      1.61 o 
   3   4   5        4.69        5.63      1.47 o 
   4   4   5      710.94      755.65      7.65 o 
   5   4   5      129.74      127.24      4.07 o 
   6   4   5        0.75        1.97      2.85 o 
   7   4   5        7.97        8.15      3.21 o 
   8   4   5        3.57        9.91      3.99 o 
   9   4   5        3.64        3.67      8.93 o 
  -6   5   5        5.43       22.58      7.66 o 
  -5   5   5       48.31       46.96      3.99 o 
  -4   5   5       44.97       45.60      4.48 o 
  -3   5   5        0.97       -3.16      3.16 o 
  -2   5   5        6.36        6.08      2.22 o 
  -1   5   5      541.60      551.00      7.14 o 
   0   5   5      111.33      108.11      3.50 o 
   1   5   5        6.60        8.13      2.45 o 
   2   5   5      443.10      423.16      6.65 o 
   3   5   5      263.64      269.01      5.82 o 
   4   5   5      145.04      143.30      3.53 o 
   5   5   5       37.82       36.68      2.79 o 
   6   5   5        2.34       -1.89      2.93 o 
   7   5   5       19.27       15.60      3.60 o 
   8   5   5        1.74        1.03      3.81 o 
   9   5   5        0.07        0.46      5.65 o 
  -6   6   5        6.23        9.90      9.07 o 
  -5   6   5        1.15        0.52      5.28 o 
  -4   6   5       40.52       34.33      4.34 o 
  -3   6   5        0.19       -1.45      3.60 o 
  -2   6   5      120.48      111.13      4.84 o 
  -1   6   5       69.44       81.76      3.79 o 
   0   6   5       88.59       80.26      3.96 o 
   1   6   5      686.41      695.48      8.38 o 
   2   6   5        0.07       -0.36      2.45 o 
   3   6   5        4.19        3.20      2.93 o 
   4   6   5       42.16       36.90      3.45 o 
   5   6   5        0.18        0.49      2.45 o 
   6   6   5        4.25        0.61      3.35 o 
   7   6   5        3.67        2.07      3.53 o 
   8   6   5        0.14        3.11      4.61 o 
   9   6   5        0.39       -3.44      5.98 o 
  -5   7   5        5.42        7.92      7.33 o 
  -4   7   5        4.64       -0.36      7.21 o 
  -3   7   5        3.53        7.54      5.01 o 
  -2   7   5        6.31        4.46      4.51 o 
  -1   7   5       84.29       90.16      5.69 o 
   0   7   5      150.58      137.48      4.41 o 
   1   7   5      223.57      195.76      4.57 o 
   2   7   5      182.44      174.42      4.13 o 
   3   7   5        7.80        5.07      1.81 o 
   4   7   5       67.32       56.59      3.94 o 
   5   7   5       43.19       47.30      4.25 o 
   6   7   5       47.03       60.43      4.43 o 
   7   7   5       13.48       18.15      4.87 o 
   8   7   5       19.90       18.58      5.46 o 
   9   7   5        0.50        1.00      6.06 o 
  -4   8   5       23.19       15.84     13.58 o 
  -3   8   5       20.68       36.57      8.31 o 
  -2   8   5        3.83       -2.57      6.41 o 
  -1   8   5       12.29       14.03      6.29 o 
   0   8   5       16.16       19.29      3.53 o 
   1   8   5        5.96        4.08      3.21 o 
   2   8   5      209.29      202.51      5.24 o 
   3   8   5       47.75       41.62      3.14 o 
   4   8   5        1.37       -0.28      3.42 o 
   5   8   5       40.44       36.33      4.86 o 
   6   8   5       24.73       42.22      5.14 o 
   7   8   5        0.89        5.44      4.84 o 
   8   8   5        0.33        5.10      6.10 o 
  -3   9   5       17.92       25.12      7.99 o 
  -2   9   5       11.94        1.26     11.22 o 
  -1   9   5        1.78        1.70      5.87 o 
   0   9   5       39.91       56.63      6.26 o 
   1   9   5       26.24       32.10      4.47 o 
   2   9   5       42.62       39.11      4.18 o 
   3   9   5        0.80        0.92      3.33 o 
   4   9   5       22.63       17.66      3.32 o 
   5   9   5       24.90       26.97      6.21 o 
   6   9   5        0.51        4.30      5.31 o 
   7   9   5        3.45       11.07      7.31 o 
   8   9   5        7.97       14.72     12.80 o 
  -2  10   5        1.24        6.24      8.57 o 
  -1  10   5        7.76        9.91     11.96 o 
   0  10   5        0.00        5.81      7.96 o 
   1  10   5        4.41        9.01      5.56 o 
   2  10   5       15.58       23.45      8.65 o 
   3  10   5        1.05        5.22      4.33 o 
   4  10   5       12.68       12.75      7.25 o 
   5  10   5        7.33        9.77      6.77 o 
   6  10   5        1.92       -4.17     17.50 o 
   7  10   5        6.99        5.87     10.31 o 
   0  11   5       10.30       12.76     10.31 o 
   1  11   5        0.03        5.23      9.89 o 
   2  11   5        9.53       14.58      7.22 o 
   3  11   5        8.58       11.58      7.94 o 
   4  11   5        0.08        7.08      8.05 o 
   5  11   5        0.21       13.03      8.68 o 
   6  11   5        1.14        4.06      8.57 o 
  -5  -8   6       13.64       40.69     11.89 o 
  -4  -8   6       15.28       36.76      9.83 o 
  -3  -8   6        1.02        8.17      7.97 o 
  -2  -8   6       15.65       25.49      8.44 o 
  -1  -8   6        9.46        6.95     10.74 o 
   0  -8   6       10.18        9.90     11.89 o 
   1  -8   6       32.33       30.73     16.10 o 
  -6  -7   6        1.30       18.75     17.15 o 
  -5  -7   6        0.01        9.55     18.72 o 
  -4  -7   6       84.57      105.21     14.92 o 
  -3  -7   6       23.86       25.49     10.62 o 
  -2  -7   6        6.81        7.83      6.62 o 
  -1  -7   6        4.36       10.35      5.30 o 
   0  -7   6        7.92       22.03      9.09 o 
   1  -7   6        4.06        0.13      9.10 o 
   2  -7   6        1.60        6.32      6.60 o 
   3  -7   6        0.22       15.66     12.57 o 
  -7  -6   6        0.12        1.95     15.82 o 
  -6  -6   6        9.20       31.89     12.35 o 
  -5  -6   6       17.85       17.47     12.12 o 
  -4  -6   6       22.39       11.74      7.09 o 
  -3  -6   6        0.79        2.60      5.71 o 
  -2  -6   6      103.08      105.08      7.36 o 
  -1  -6   6        0.30        0.98      5.13 o 
   0  -6   6        6.69       -2.55      5.58 o 
   1  -6   6        3.71        7.21      3.27 o 
   2  -6   6       35.21       35.03      4.53 o 
   3  -6   6       15.20       22.64      8.20 o 
   4  -6   6        1.46       20.28     10.79 o 
  -7  -5   6       20.73       38.51     15.14 o 
  -6  -5   6        0.00       -2.45      5.25 o 
  -5  -5   6        0.11        3.82      6.26 o 
  -4  -5   6       31.18       35.52      7.74 o 
  -3  -5   6        9.57       16.49      6.57 o 
  -2  -5   6       30.24       34.86      4.91 o 
  -1  -5   6        7.07       13.00      4.60 o 
   0  -5   6        5.45        6.94      4.10 o 
   1  -5   6       13.61       14.61      2.92 o 
   2  -5   6      152.20      151.17      7.38 o 
   3  -5   6       28.52       44.83      5.25 o 
   4  -5   6       62.62       80.83     10.88 o 
   5  -5   6        4.39       10.15      6.63 o 
  -8  -4   6        1.16       26.86     21.43 o 
  -7  -4   6        5.93        2.45      8.31 o 
  -6  -4   6       47.93       55.48     11.09 o 
  -5  -4   6       31.67       24.07      5.34 o 
  -4  -4   6       47.45       44.00      5.25 o 
  -3  -4   6      172.83      185.66      6.52 o 
  -2  -4   6      111.30      112.61      4.76 o 
  -1  -4   6       15.18       16.65      2.74 o 
   0  -4   6       11.08        9.72      1.34 o 
   1  -4   6      161.49      149.94      4.29 o 
   2  -4   6       25.05       23.30      2.82 o 
   3  -4   6       34.04       38.53      4.38 o 
   4  -4   6        6.15        6.68      4.07 o 
   5  -4   6       37.98       39.32      5.69 o 
   6  -4   6        1.00        2.98     10.12 o 
  -8  -3   6        1.26       -4.27      7.90 o 
  -7  -3   6        6.00        3.42      5.79 o 
  -6  -3   6       47.10       54.33      5.00 o 
  -5  -3   6       11.86       12.53      3.35 o 
  -4  -3   6        1.80        2.38      2.46 o 
  -3  -3   6      278.77      231.80      3.56 o 
  -2  -3   6       43.91       44.86      3.12 o 
  -1  -3   6        1.20        1.10      2.04 o 
   0  -3   6       11.38        8.79      1.60 o 
   1  -3   6       82.24       85.07      2.75 o 
   2  -3   6        0.12        1.84      2.21 o 
   3  -3   6       24.62       26.07      3.35 o 
   4  -3   6        0.02       -0.25      3.09 o 
   5  -3   6       32.60       29.70      4.70 o 
   6  -3   6       19.32       28.42      6.07 o 
   7  -3   6        0.21       20.53     14.19 o 
  -8  -2   6        2.61       16.87      8.00 o 
  -7  -2   6        2.00       11.39      5.72 o 
  -6  -2   6       20.04       29.79      4.54 o 
  -5  -2   6        4.44        2.91      3.32 o 
  -4  -2   6       13.52       12.56      2.59 o 
  -3  -2   6       14.06       13.97      2.01 o 
  -2  -2   6      191.96      181.50      3.12 o 
  -1  -2   6       36.88       38.17      2.02 o 
   0  -2   6      113.85       97.89      2.35 o 
   1  -2   6       24.14       26.84      1.75 o 
   2  -2   6      105.57      101.76      3.03 o 
   3  -2   6       67.49       71.47      3.18 o 
   4  -2   6        2.55        1.56      3.48 o 
   5  -2   6        6.44        2.14      4.04 o 
   6  -2   6       40.83       48.32      5.26 o 
   7  -2   6       13.79       18.79      7.41 o 
  -8  -1   6        4.57        7.05      7.79 o 
  -7  -1   6        1.15        3.70      4.51 o 
  -6  -1   6        0.26        0.30      3.83 o 
  -5  -1   6       26.97       21.34      3.35 o 
  -4  -1   6        4.56        2.51      2.70 o 
  -3  -1   6       35.75       34.53      2.22 o 
  -2  -1   6       83.73       78.73      2.69 o 
  -1  -1   6      191.23      192.45      3.21 o 
   0  -1   6       49.93       39.39      1.85 o 
   1  -1   6      712.72      692.46      6.72 o 
   2  -1   6        1.08       -0.12      1.66 o 
   3  -1   6      225.77      216.76      4.12 o 
   4  -1   6      225.10      213.86      4.95 o 
   5  -1   6       48.29       39.85      5.00 o 
   6  -1   6       24.23       21.84      4.39 o 
   7  -1   6       28.00       34.60      8.84 o 
   8  -1   6       20.23       24.07     17.13 o 
  -8   0   6        9.95       15.21      9.65 o 
  -7   0   6       30.44       27.92      6.12 o 
  -6   0   6        0.14        0.20      3.27 o 
  -5   0   6       16.48       18.53      3.29 o 
  -4   0   6      225.42      223.81      4.97 o 
  -3   0   6        1.33        2.90      2.16 o 
  -2   0   6      143.84      138.17      3.26 o 
  -1   0   6      175.25      162.30      3.02 o 
   0   0   6        5.74        8.28      1.27 o 
   1   0   6      365.86      370.43      4.18 o 
   2   0   6      626.04      644.48      5.77 o 
   3   0   6       39.45       44.15      2.47 o 
   4   0   6      116.86      106.00      3.81 o 
   5   0   6      219.63      206.27      6.41 o 
   6   0   6        3.94        5.06      3.24 o 
   7   0   6        1.64        4.98      3.31 o 
   8   0   6        0.86        0.45      7.16 o 
  -8   1   6        0.71        2.24     18.38 o 
  -7   1   6        7.95       15.01      5.64 o 
  -6   1   6       17.67       16.95      3.05 o 
  -5   1   6        3.31        1.28      2.44 o 
  -4   1   6      154.70      149.58      4.94 o 
  -3   1   6       60.09       62.42      3.57 o 
  -2   1   6      129.58      139.44      3.00 o 
  -1   1   6      839.32      921.81      8.41 o 
   0   1   6        7.82        7.90      1.29 o 
   1   1   6      318.71      335.62      4.17 o 
   2   1   6      243.18      235.99      4.15 o 
   3   1   6       11.18       10.59      1.48 o 
   4   1   6      276.44      280.72      4.22 o 
   5   1   6       54.51       57.09      2.87 o 
   6   1   6       20.77       20.99      2.69 o 
   7   1   6       25.63       33.53      3.47 o 
   8   1   6       14.57       13.99      4.65 o 
   9   1   6        0.41       30.38     11.21 o 
  -7   2   6        0.02        3.95      8.25 o 
  -6   2   6        6.37        6.91      4.11 o 
  -5   2   6        2.16        2.71      2.38 o 
  -4   2   6        4.68        2.96      1.51 o 
  -3   2   6      263.52      262.20      6.60 o 
  -2   2   6      467.20      491.32      6.43 o 
  -1   2   6      199.08      169.07      4.73 o 
   0   2   6      423.91      491.44      5.56 o 
   1   2   6      502.63      564.73      5.69 o 
   2   2   6     1117.70     1174.81     10.25 o 
   3   2   6        5.09        3.15      1.62 o 
   4   2   6      122.77      124.96      3.35 o 
   5   2   6      156.18      153.04      4.62 o 
   6   2   6       45.88       53.29      3.25 o 
   7   2   6       15.94       19.34      3.23 o 
   8   2   6       31.19       37.29      5.65 o 
   9   2   6        7.02       12.98      6.24 o 
  -7   3   6       10.29        8.48     17.63 o 
  -6   3   6       50.31       43.31      4.61 o 
  -5   3   6       15.24       14.49      4.10 o 
  -4   3   6      276.39      279.34      6.52 o 
  -3   3   6       80.30       80.23      4.00 o 
  -2   3   6       78.12       81.83      4.66 o 
  -1   3   6     1765.79     1937.98     18.68 o 
   0   3   6      227.10      284.13      3.92 o 
   1   3   6       41.27       37.70      2.01 o 
   2   3   6      212.47      220.71      3.22 o 
   3   3   6      405.18      368.75      4.63 o 
   4   3   6      137.96      143.44      3.64 o 
   5   3   6       69.39       64.39      2.96 o 
   6   3   6      149.76      145.34      4.56 o 
   7   3   6       29.32       31.56      3.66 o 
   8   3   6        9.95        9.72      4.49 o 
   9   3   6       24.25       33.11     10.20 o 
  -7   4   6        8.60        9.20     22.50 o 
  -6   4   6       32.69       42.92     11.24 o 
  -5   4   6       18.12       17.28      4.35 o 
  -4   4   6        9.01       10.90      4.18 o 
  -3   4   6      475.08      477.37     13.26 o 
  -2   4   6        9.97       15.59      2.87 o 
  -1   4   6        2.74        0.34      1.81 o 
   0   4   6      535.02      516.68      6.68 o 
   1   4   6       30.29       28.27      1.70 o 
   2   4   6      486.88      534.42      6.89 o 
   3   4   6      129.32      126.96      2.57 o 
   4   4   6       91.38      105.97      3.34 o 
   5   4   6        3.83        6.98      2.34 o 
   6   4   6       45.25       46.88      3.59 o 
   7   4   6        0.11       -2.22      3.50 o 
   8   4   6        2.57        3.87      5.12 o 
   9   4   6        0.10       -6.17      6.17 o 
  -6   5   6       12.92       15.46      9.35 o 
  -5   5   6        3.11        1.10      4.53 o 
  -4   5   6       54.92       61.01      5.39 o 
  -3   5   6      229.09      227.67      9.85 o 
  -2   5   6      165.91      159.49      3.85 o 
  -1   5   6      146.83      144.19      4.94 o 
   0   5   6       52.45       61.18      3.05 o 
   1   5   6      213.48      202.59      4.00 o 
   2   5   6        1.53       -0.32      2.13 o 
   3   5   6       42.10       46.22      3.14 o 
   4   5   6       15.05       12.49      2.62 o 
   5   5   6       36.83       41.27      2.70 o 
   6   5   6       31.52       39.92      3.53 o 
   7   5   6        0.25       -1.87      3.75 o 
   8   5   6        2.96        1.26      4.08 o 
   9   5   6       33.17       33.32      6.39 o 
  -6   6   6        0.02       19.12     18.04 o 
  -5   6   6        2.47        2.33      5.46 o 
  -4   6   6        0.10        3.75      4.82 o 
  -3   6   6       43.33       40.21      4.35 o 
  -2   6   6       39.15       38.63      3.88 o 
  -1   6   6      440.87      423.13     10.06 o 
   0   6   6      139.39      143.50      4.59 o 
   1   6   6       40.51       40.45      2.27 o 
   2   6   6       92.21       86.44      5.28 o 
   3   6   6      180.20      150.30      6.20 o 
   4   6   6       55.12       53.71      6.01 o 
   5   6   6        0.07        2.49      2.21 o 
   6   6   6       92.31       77.99      4.61 o 
   7   6   6        0.31        4.29      3.68 o 
   8   6   6        2.34       -5.41      5.53 o 
   9   6   6        9.60       13.36      7.04 o 
  -5   7   6       15.40       29.76      9.58 o 
  -4   7   6        0.00       10.86      5.37 o 
  -3   7   6        2.79       -0.23      4.82 o 
  -2   7   6        8.91        8.32      3.88 o 
  -1   7   6        6.79        5.74      3.31 o 
   0   7   6      138.88      129.20      5.65 o 
   1   7   6       29.25       35.68      2.84 o 
   2   7   6       28.86       19.71      4.21 o 
   3   7   6       65.80       65.02      4.35 o 
   4   7   6      160.18      181.45     10.14 o 
   5   7   6        0.22       -2.07      2.07 o 
   6   7   6       11.81       17.16      3.71 o 
   7   7   6       36.70       54.45      5.20 o 
   8   7   6        1.56        5.69      5.40 o 
   9   7   6        0.00       -0.80      9.06 o 
  -4   8   6        7.40       20.94      7.61 o 
  -3   8   6        1.61       10.27      8.25 o 
  -2   8   6       40.62       49.10      7.48 o 
  -1   8   6        7.53       15.60      5.93 o 
   0   8   6       28.97       36.55      4.51 o 
   1   8   6        4.94        3.89      3.25 o 
   2   8   6        3.40        9.54      4.40 o 
   3   8   6        6.82       11.87      5.42 o 
   4   8   6        3.77       -5.29      5.29 o 
   5   8   6        8.41       11.04      7.75 o 
   6   8   6        3.30        0.98      3.58 o 
   7   8   6        3.93       -1.98      4.57 o 
   8   8   6        3.19       15.33      7.36 o 
  -3   9   6        0.34       11.48      8.70 o 
  -2   9   6       11.72        4.54     12.00 o 
  -1   9   6       11.74        5.94      7.16 o 
   0   9   6        4.33        9.07      4.50 o 
   1   9   6        0.68       -0.80      3.56 o 
   2   9   6        2.61        0.50      3.06 o 
   3   9   6       24.94       34.39      6.97 o 
   4   9   6       43.88       52.39      7.97 o 
   5   9   6        0.79       -6.86      6.86 o 
   6   9   6        0.86        3.61      3.39 o 
   7   9   6       10.49       -0.01      8.33 o 
   8   9   6        4.56        8.63      8.91 o 
  -2  10   6        1.79      -15.87     15.87 o 
  -1  10   6        0.26        2.89      9.42 o 
   0  10   6        2.36       13.26      7.84 o 
   1  10   6        2.51       -5.20      5.35 o 
   2  10   6        2.36        6.09      5.32 o 
   3  10   6        1.10        4.33      5.59 o 
   4  10   6        0.07        1.29      5.87 o 
   5  10   6       32.58       38.19      9.05 o 
   6  10   6        0.07       -3.60      8.89 o 
   7  10   6        1.66        1.45     11.60 o 
   0  11   6       13.27       22.56     15.37 o 
   1  11   6        9.54        7.29     11.15 o 
   2  11   6        6.70       12.49      8.74 o 
   3  11   6        9.43       20.06      7.59 o 
   4  11   6        0.70        5.83      8.55 o 
   5  11   6        3.59        1.12      9.23 o 
   6  11   6        0.55       -9.07     11.69 o 
  -3  -8   7        8.77       27.03     16.76 o 
  -2  -8   7       13.30       20.64      8.42 o 
  -1  -8   7        4.99        9.34     28.08 o 
   0  -8   7        7.97       10.14     14.74 o 
  -5  -7   7        0.11        7.86     11.73 o 
  -4  -7   7        5.15       23.17     10.72 o 
  -3  -7   7        0.49       23.86      9.28 o 
  -2  -7   7        1.86        0.67     12.56 o 
  -1  -7   7        0.37        8.82      6.66 o 
   0  -7   7        2.39       19.30      9.54 o 
   1  -7   7       22.70       18.48      9.64 o 
   2  -7   7        0.29        6.04     25.67 o 
  -6  -6   7        0.65       23.90     15.21 o 
  -5  -6   7        0.49       24.90      9.89 o 
  -4  -6   7       10.58       23.47      8.79 o 
  -3  -6   7        1.69       -4.90      6.88 o 
  -2  -6   7       10.73       14.58      5.96 o 
  -1  -6   7        7.45       11.20      5.46 o 
   0  -6   7       57.19       66.97      8.34 o 
   1  -6   7       11.54       10.51      4.58 o 
   2  -6   7       33.45       30.84      7.89 o 
   3  -6   7        2.30       12.19      6.80 o 
   4  -6   7       15.86       35.02     12.86 o 
  -7  -5   7        0.64        7.06      9.41 o 
  -6  -5   7       13.16       25.60     10.73 o 
  -5  -5   7       15.45       29.06      7.92 o 
  -4  -5   7       29.03       33.18      8.42 o 
  -3  -5   7        0.93        6.47      9.93 o 
  -2  -5   7        2.18        5.65      6.05 o 
  -1  -5   7       21.92       24.93      4.94 o 
   0  -5   7       16.41       18.75      4.59 o 
   1  -5   7       41.53       37.57      3.27 o 
   2  -5   7        7.04        7.11      4.48 o 
   3  -5   7       21.29       36.69      5.35 o 
   4  -5   7       32.47       33.83      8.28 o 
   5  -5   7       60.58       75.83     10.24 o 
  -7  -4   7        0.12        9.56     12.57 o 
  -6  -4   7        2.99        2.23      6.02 o 
  -5  -4   7        9.80        9.09      2.96 o 
  -4  -4   7        2.23       -1.03      6.33 o 
  -3  -4   7        2.13        2.84      7.86 o 
  -2  -4   7        4.07       -0.48      4.17 o 
  -1  -4   7       27.37       31.79      4.86 o 
   0  -4   7        3.95        7.47      3.70 o 
   1  -4   7       12.57       10.75      2.74 o 
   2  -4   7       13.80       12.19      3.78 o 
   3  -4   7        2.07       12.28      4.52 o 
   4  -4   7       16.64       19.98      5.79 o 
   5  -4   7       39.72       50.92      6.36 o 
   6  -4   7        2.26       17.31      8.00 o 
  -7  -3   7        0.01        1.40      8.40 o 
  -6  -3   7        0.64        3.51      5.49 o 
  -5  -3   7       13.48        9.40      3.50 o 
  -4  -3   7        6.34        7.67      2.62 o 
  -3  -3   7       54.25       53.07      2.25 o 
  -2  -3   7        0.03       -0.61      3.63 o 
  -1  -3   7       50.01       50.99      3.47 o 
   0  -3   7        4.34        1.32      1.90 o 
   1  -3   7       32.44       32.72      2.65 o 
   2  -3   7       39.01       45.67      3.41 o 
   3  -3   7       21.53       23.30      3.64 o 
   4  -3   7       34.40       32.36      4.24 o 
   5  -3   7       74.79       75.89      7.40 o 
   6  -3   7        0.40        7.32      6.01 o 
  -7  -2   7        2.38        8.64      6.68 o 
  -6  -2   7       16.52       20.68      4.93 o 
  -5  -2   7        4.69        4.31      3.77 o 
  -4  -2   7       28.97       33.62      3.13 o 
  -3  -2   7      117.37      113.55      3.61 o 
  -2  -2   7      206.94      199.28      3.54 o 
  -1  -2   7      340.87      316.96      4.07 o 
   0  -2   7       13.62       12.18      1.80 o 
   1  -2   7       68.84       69.14      2.56 o 
   2  -2   7      363.85      343.29      5.73 o 
   3  -2   7       21.74       27.51      3.05 o 
   4  -2   7        0.00       -3.02      3.02 o 
   5  -2   7       47.80       45.78      5.36 o 
   6  -2   7       63.60       74.11      7.39 o 
   7  -2   7        5.31        5.23     13.16 o 
  -7  -1   7        8.18       15.23      5.30 o 
  -6  -1   7       78.41       81.47      6.29 o 
  -5  -1   7        0.22        3.71      3.69 o 
  -4  -1   7       42.06       40.10      3.28 o 
  -3  -1   7      200.24      190.15      4.53 o 
  -2  -1   7        0.09       -1.27      2.03 o 
  -1  -1   7       29.53       25.89      2.13 o 
   0  -1   7      252.43      243.07      3.62 o 
   1  -1   7      116.70      114.50      2.81 o 
   2  -1   7        3.72        1.50      1.98 o 
   3  -1   7      259.67      233.29      4.67 o 
   4  -1   7       10.92        8.71      2.79 o 
   5  -1   7        8.42        2.78      4.89 o 
   6  -1   7        4.44        6.00      3.86 o 
   7  -1   7        3.14        4.76      8.74 o 
   8  -1   7        6.40       14.42      9.67 o 
  -7   0   7        0.07       -3.31      5.93 o 
  -6   0   7       45.46       48.48      4.34 o 
  -5   0   7        0.01       -1.89      3.49 o 
  -4   0   7       35.31       27.74      2.96 o 
  -3   0   7      204.50      198.50      4.48 o 
  -2   0   7       32.86       33.26      2.57 o 
  -1   0   7       70.51       73.70      2.72 o 
   0   0   7      374.93      382.84      4.86 o 
   1   0   7      374.82      403.38      5.35 o 
   2   0   7        1.41        0.78      1.53 o 
   3   0   7       10.13       10.06      2.07 o 
   4   0   7      356.19      331.27      6.05 o 
   5   0   7        0.24       -2.84      3.24 o 
   6   0   7       13.44       13.87      4.37 o 
   7   0   7        0.00        1.92      5.15 o 
   8   0   7        0.02        0.40      7.35 o 
  -7   1   7        0.00       -3.12      9.42 o 
  -6   1   7        1.22        7.91      3.35 o 
  -5   1   7      100.89       99.44      4.39 o 
  -4   1   7       80.31       79.50      3.98 o 
  -3   1   7        6.95        1.83      2.87 o 
  -2   1   7       99.66       95.86      2.92 o 
  -1   1   7        9.22       10.01      1.74 o 
   0   1   7      906.20      892.61      8.42 o 
   1   1   7        0.67        1.11      1.56 o 
   2   1   7       71.21       74.92      3.23 o 
   3   1   7      304.88      308.63      4.20 o 
   4   1   7       59.44       60.64      3.02 o 
   5   1   7       18.49       18.08      2.35 o 
   6   1   7      126.67      118.82      6.02 o 
   7   1   7       29.45       36.78      4.85 o 
   8   1   7        0.48        8.23     10.61 o 
  -7   2   7       10.37        8.46     12.03 o 
  -6   2   7       39.98       35.10      4.92 o 
  -5   2   7        1.26        0.51      3.62 o 
  -4   2   7        4.74        6.31      3.34 o 
  -3   2   7      168.31      161.27      5.24 o 
  -2   2   7        4.04        3.83      2.06 o 
  -1   2   7        0.69       -0.52      1.90 o 
   0   2   7       18.86       20.25      1.61 o 
   1   2   7      942.84      961.14      9.33 o 
   2   2   7        0.68       -1.58      1.58 o 
   3   2   7      317.20      297.98      4.10 o 
   4   2   7      294.23      285.46      4.77 o 
   5   2   7       69.47       66.61      3.44 o 
   6   2   7       91.85       98.59      5.90 o 
   7   2   7       75.97       84.18      5.72 o 
   8   2   7        1.17        7.22      4.76 o 
   9   2   7        1.36       -2.98     16.42 o 
  -7   3   7        3.68       -1.97     15.34 o 
  -6   3   7       10.03       19.07      4.86 o 
  -5   3   7      278.50      299.78     12.18 o 
  -4   3   7        7.01        7.85      3.21 o 
  -3   3   7       42.04       40.48      4.19 o 
  -2   3   7      406.64      398.70      6.71 o 
  -1   3   7      252.06      248.75      4.84 o 
   0   3   7       46.19       47.81      2.23 o 
   1   3   7      268.54      261.19      3.96 o 
   2   3   7      209.78      207.12      4.11 o 
   3   3   7       54.52       56.01      2.35 o 
   4   3   7        5.51        2.06      1.97 o 
   5   3   7       76.76       74.51      3.58 o 
   6   3   7        0.21       -1.65      3.11 o 
   7   3   7        7.05        9.37      3.62 o 
   8   3   7       14.54       10.54      7.34 o 
   9   3   7        1.20        7.34      8.09 o 
  -6   4   7        5.87        8.71      7.78 o 
  -5   4   7       71.40       65.76      6.70 o 
  -4   4   7       21.51       27.40      4.76 o 
  -3   4   7        0.75       -1.61      5.05 o 
  -2   4   7       10.10       10.00      2.85 o 
  -1   4   7       26.26       26.94      2.66 o 
   0   4   7        1.26        2.89      1.48 o 
   1   4   7       44.28       39.80      2.11 o 
   2   4   7      188.37      186.46      3.00 o 
   3   4   7      241.89      243.45      3.77 o 
   4   4   7       24.16       25.75      2.19 o 
   5   4   7       81.22       76.52      4.38 o 
   6   4   7       14.95       16.68      3.63 o 
   7   4   7      226.14      228.46      7.68 o 
   8   4   7        3.65        8.56      4.39 o 
   9   4   7        1.78       -3.57      6.55 o 
  -6   5   7        1.32       -3.80      8.58 o 
  -5   5   7       14.21       12.27      5.51 o 
  -4   5   7        9.03       11.88      4.34 o 
  -3   5   7       75.09       75.05      7.00 o 
  -2   5   7        4.76        9.53      3.98 o 
  -1   5   7        4.67        6.08      2.41 o 
   0   5   7       72.24       73.55      3.27 o 
   1   5   7        5.75        4.80      1.36 o 
   2   5   7        0.15       -0.02      2.26 o 
   3   5   7       45.14       53.83      4.40 o 
   4   5   7      132.95      118.42      3.59 o 
   5   5   7        0.31        6.91      4.60 o 
   6   5   7        0.23       -2.69      3.10 o 
   7   5   7      122.82      129.33      6.91 o 
   8   5   7       86.07      100.88      6.64 o 
   9   5   7       17.40       15.82      7.65 o 
  -5   6   7        1.18        5.18      6.10 o 
  -4   6   7        2.99       -3.10      4.50 o 
  -3   6   7       25.35       18.44      6.43 o 
  -2   6   7       86.51       79.66      7.06 o 
  -1   6   7       29.30       30.50      2.87 o 
   0   6   7       40.00       41.77      4.20 o 
   1   6   7      190.33      192.36      8.28 o 
   2   6   7      730.86      733.17     16.88 o 
   3   6   7       52.51       43.44      5.87 o 
   4   6   7       10.31        4.72      4.65 o 
   5   6   7      122.87      119.71      4.49 o 
   6   6   7       41.88       39.14      4.76 o 
   7   6   7        6.30        9.98      3.94 o 
   8   6   7       38.50       42.23      6.95 o 
   9   6   7        3.15       -1.40      7.14 o 
  -5   7   7        2.30        6.19      8.90 o 
  -4   7   7       12.29       24.49      6.50 o 
  -3   7   7        5.58       10.48      6.26 o 
  -2   7   7       63.45       60.60      5.10 o 
  -1   7   7        2.32        0.77      3.08 o 
   0   7   7       83.38       86.22      5.56 o 
   1   7   7        0.14       -1.41      1.87 o 
   2   7   7       59.21       36.59      4.48 o 
   3   7   7       42.03       35.42      5.80 o 
   4   7   7        3.95        3.48      5.50 o 
   5   7   7        0.37       -5.09      5.44 o 
   6   7   7       45.92       53.79      5.28 o 
   7   7   7        0.71        1.35      5.18 o 
   8   7   7        2.85       -5.42      5.42 o 
   9   7   7        3.77       15.89      6.93 o 
  -4   8   7       10.03       25.19      9.53 o 
  -3   8   7        8.97        2.38     15.24 o 
  -2   8   7        0.20        4.04      7.11 o 
  -1   8   7        6.19        3.51      5.53 o 
   0   8   7        8.18        6.20      3.85 o 
   1   8   7       51.43       48.89      3.93 o 
   2   8   7       69.12       60.05      6.96 o 
   3   8   7        0.40        0.46      4.64 o 
   4   8   7        2.42        3.84      7.59 o 
   5   8   7        2.80        0.93      7.34 o 
   6   8   7        1.00       -1.60      6.19 o 
   7   8   7       17.60       20.19      5.44 o 
   8   8   7        8.64       18.67      6.73 o 
  -3   9   7        1.08      -13.70     13.70 o 
  -2   9   7        0.41        1.12     12.08 o 
  -1   9   7        0.95        4.03     11.07 o 
   0   9   7       11.99       18.01      4.39 o 
   1   9   7       13.68       13.65      3.75 o 
   2   9   7        0.37        2.91      5.48 o 
   3   9   7       84.30       93.33      9.37 o 
   4   9   7       10.46       11.53      5.93 o 
   5   9   7        0.58        1.37      8.37 o 
   6   9   7       25.58       26.74      8.29 o 
   7   9   7        4.87        6.70     11.16 o 
   8   9   7        3.00        1.96      7.99 o 
  -1  10   7        1.28        2.03      9.70 o 
   0  10   7        1.01        4.10     18.64 o 
   1  10   7        4.26        3.09      5.37 o 
   2  10   7        1.21       16.06      7.35 o 
   3  10   7       10.93        5.54      7.24 o 
   4  10   7        3.11       -5.94      7.15 o 
   5  10   7        0.05       -2.94      7.34 o 
   6  10   7        0.88       -0.05      8.72 o 
   7  10   7       11.80        5.90     10.27 o 
   0  11   7        0.00      -15.42     15.42 o 
   1  11   7        7.29        0.99     18.13 o 
   2  11   7       18.10       17.20      9.39 o 
   3  11   7        0.69        9.10      7.54 o 
   4  11   7        0.06       -4.18      7.05 o 
   5  11   7        0.22       -6.44      9.17 o 
   6  11   7        0.05       -9.85      9.85 o 
  -4  -7   8        0.08       23.18     12.02 o 
  -3  -7   8        1.70       20.12     12.71 o 
  -2  -7   8        6.17       -2.71     11.40 o 
  -1  -7   8        3.08       14.06      8.92 o 
   0  -7   8        4.47       16.82     11.14 o 
   1  -7   8        0.26       15.76     13.82 o 
  -5  -6   8        0.16       34.82     14.55 o 
  -4  -6   8        2.31        4.57     10.75 o 
  -3  -6   8       11.64       16.17      7.92 o 
  -2  -6   8       22.72       23.30      7.73 o 
  -1  -6   8       20.64       15.75      5.89 o 
   0  -6   8       29.76       47.59     16.40 o 
   1  -6   8        2.00        4.49      9.18 o 
   2  -6   8       33.12       30.24     10.66 o 
   3  -6   8       25.10       24.34     14.99 o 
  -6  -5   8        0.97       10.81     11.75 o 
  -5  -5   8        2.48        9.80     15.01 o 
  -4  -5   8        4.69       -2.73      7.43 o 
  -3  -5   8       12.42       15.64      8.80 o 
  -2  -5   8        1.91       -3.94      4.84 o 
  -1  -5   8        3.93       11.30      5.01 o 
   0  -5   8       15.98       15.59      4.58 o 
   1  -5   8        7.27        8.02      2.89 o 
   2  -5   8       14.58        8.31      6.81 o 
   3  -5   8       73.62       70.39     12.04 o 
   4  -5   8        0.41       13.80      9.97 o 
  -6  -4   8        1.15       23.42     11.14 o 
  -5  -4   8        1.45       17.69      9.05 o 
  -4  -4   8        0.15       -0.90      5.36 o 
  -3  -4   8        3.41       -1.45      5.23 o 
  -2  -4   8        0.28        4.04      4.58 o 
  -1  -4   8       24.11       32.78      5.32 o 
   0  -4   8       19.06       17.94      4.19 o 
   1  -4   8        0.53       -3.36      3.36 o 
   2  -4   8        4.33        8.05      4.13 o 
   3  -4   8       33.91       46.33      6.56 o 
   4  -4   8        6.59       20.53      8.66 o 
   5  -4   8       20.67       40.26     13.07 o 
  -7  -3   8        0.01        2.31      9.41 o 
  -6  -3   8        3.05        5.28      7.43 o 
  -5  -3   8        9.89       11.26      5.94 o 
  -4  -3   8        0.03        0.65      2.62 o 
  -3  -3   8        2.50        5.92      7.18 o 
  -2  -3   8        0.97       -0.42      3.45 o 
  -1  -3   8       10.19       12.79      3.66 o 
   0  -3   8       29.10       26.13      2.87 o 
   1  -3   8       12.69       10.65      2.65 o 
   2  -3   8       20.37       18.55      3.48 o 
   3  -3   8       55.83       65.86      4.90 o 
   4  -3   8       74.33       79.85      8.03 o 
   5  -3   8       57.17       72.22      6.81 o 
   6  -3   8       37.67       62.84      7.64 o 
  -7  -2   8        1.82       14.36      7.73 o 
  -6  -2   8        5.71        7.93      9.73 o 
  -5  -2   8       35.98       35.28      4.56 o 
  -4  -2   8        0.71       -0.09      3.12 o 
  -3  -2   8       13.26       16.25      2.77 o 
  -2  -2   8      316.56      310.98     10.30 o 
  -1  -2   8      138.55      136.90      4.83 o 
   0  -2   8        3.90        3.09      2.01 o 
   1  -2   8      409.27      394.60      6.14 o 
   2  -2   8      191.32      168.00      4.94 o 
   3  -2   8       12.67       11.80      3.70 o 
   4  -2   8        2.16        1.41      3.92 o 
   5  -2   8       43.00       49.71      8.69 o 
   6  -2   8       42.52       52.15      6.93 o 
   7  -2   8        0.28       17.64      7.69 o 
  -7  -1   8        3.92        8.66      6.22 o 
  -6  -1   8        1.62        3.01      5.62 o 
  -5  -1   8       49.20       45.86      4.41 o 
  -4  -1   8      105.19      104.53      4.89 o 
  -3  -1   8       22.03       22.07      2.78 o 
  -2  -1   8      144.68      133.65      4.29 o 
  -1  -1   8      181.11      169.74      3.76 o 
   0  -1   8        1.23        2.68      1.94 o 
   1  -1   8        0.58       -1.80      1.80 o 
   2  -1   8      136.64      131.28      3.63 o 
   3  -1   8       19.66       21.31      3.15 o 
   4  -1   8       58.63       49.62      4.17 o 
   5  -1   8       17.21       21.77      4.98 o 
   6  -1   8        1.44       -5.35      6.75 o 
   7  -1   8        9.37       18.33     11.01 o 
  -7   0   8       23.12       15.77     13.03 o 
  -6   0   8       10.20       13.32      5.62 o 
  -5   0   8       17.44       15.99      3.73 o 
  -4   0   8        2.62       -0.28      2.88 o 
  -3   0   8        9.90        5.08      2.90 o 
  -2   0   8      335.00      322.53      5.65 o 
  -1   0   8       17.62       19.52      2.23 o 
   0   0   8       10.52        9.77      1.78 o 
   1   0   8        5.46        6.50      1.99 o 
   2   0   8        1.04        0.09      2.02 o 
   3   0   8        1.74       -2.17      2.17 o 
   4   0   8       12.76       13.77      2.93 o 
   5   0   8        1.93        2.26      3.94 o 
   6   0   8        6.95        4.08      4.38 o 
   7   0   8       69.77       70.81     15.76 o 
   8   0   8        7.20       40.38     13.87 o 
  -7   1   8        0.12       -2.63      9.40 o 
  -6   1   8        0.01        3.02      6.36 o 
  -5   1   8        6.83        5.14      2.23 o 
  -4   1   8        5.59        7.67      2.18 o 
  -3   1   8        4.22        0.07      2.46 o 
  -2   1   8        3.61       -0.77      1.95 o 
  -1   1   8      373.36      383.42      5.59 o 
   0   1   8        5.54        3.67      1.69 o 
   1   1   8       47.15       48.56      2.43 o 
   2   1   8      450.88      459.10      6.27 o 
   3   1   8       93.59       81.90      2.92 o 
   4   1   8       95.02       91.07      2.82 o 
   5   1   8      217.50      205.68      6.57 o 
   6   1   8        3.72       -2.08      4.02 o 
   7   1   8        9.56        9.00      4.44 o 
   8   1   8       67.09       63.39     11.37 o 
  -7   2   8       25.47       25.19      9.69 o 
  -6   2   8        1.52        2.90      6.13 o 
  -5   2   8        3.30        3.34      4.42 o 
  -4   2   8       12.45       12.61      3.62 o 
  -3   2   8       92.70       84.98      4.82 o 
  -2   2   8        0.41       -2.68      2.68 o 
  -1   2   8      353.57      348.95      4.94 o 
   0   2   8      168.09      161.72      3.31 o 
   1   2   8        3.87        4.47      1.89 o 
   2   2   8       96.41       97.90      3.28 o 
   3   2   8      957.97      927.14      8.66 o 
   4   2   8        6.01        6.40      2.30 o 
   5   2   8       66.28       64.17      3.82 o 
   6   2   8      145.80      129.75      5.31 o 
   7   2   8        2.57        0.23      4.80 o 
   8   2   8        9.68        5.23      9.87 o 
  -6   3   8       10.74       19.52      7.41 o 
  -5   3   8       18.98       26.16      4.84 o 
  -4   3   8        5.21        4.43      4.81 o 
  -3   3   8       75.43       71.50      4.96 o 
  -2   3   8       84.85       97.69      4.26 o 
  -1   3   8        1.31        1.63      2.18 o 
   0   3   8      210.78      206.79      3.95 o 
   1   3   8       96.76       96.73      3.07 o 
   2   3   8        8.90        8.03      2.08 o 
   3   3   8      124.55      127.03      3.43 o 
   4   3   8       87.92       85.32      3.51 o 
   5   3   8      531.32      510.61      8.02 o 
   6   3   8       76.92       80.80      4.79 o 
   7   3   8        6.46        6.32      4.54 o 
   8   3   8       15.52        5.54     12.65 o 
   9   3   8        0.05       11.96     10.26 o 
  -6   4   8       13.33       28.51     21.37 o 
  -5   4   8        6.12        6.64      4.96 o 
  -4   4   8        1.93        2.60      4.96 o 
  -3   4   8       10.61        8.41      4.18 o 
  -2   4   8       97.64       97.52      5.00 o 
  -1   4   8       57.86       58.29      3.56 o 
   0   4   8       35.07       33.73      2.33 o 
   1   4   8       73.07       78.66      3.13 o 
   2   4   8      139.94      135.52      3.73 o 
   3   4   8      255.96      263.26      4.26 o 
   4   4   8       23.17       21.41      2.49 o 
   5   4   8      157.42      166.45      5.39 o 
   6   4   8      191.04      212.55      8.62 o 
   7   4   8       18.52       19.78      4.59 o 
   8   4   8       33.55       24.05      6.26 o 
   9   4   8        3.56        6.44      6.87 o 
  -6   5   8        0.17        1.77     11.52 o 
  -5   5   8       63.61       60.43      6.60 o 
  -4   5   8       27.81       28.99      6.50 o 
  -3   5   8       27.26       23.25      7.09 o 
  -2   5   8       16.22       19.51      3.73 o 
  -1   5   8       83.13       82.54      4.98 o 
   0   5   8      229.75      230.90      6.25 o 
   1   5   8        7.70        4.61      1.71 o 
   2   5   8       44.10       40.15      3.30 o 
   3   5   8      115.22      112.68      4.01 o 
   4   5   8       75.54       71.95      3.35 o 
   5   5   8       74.60       83.82      5.01 o 
   6   5   8      245.13      244.41      9.94 o 
   7   5   8        0.06       -3.88      4.93 o 
   8   5   8        5.88       -5.71      6.39 o 
   9   5   8       27.32       20.36     10.91 o 
  -5   6   8        2.88       11.97      7.81 o 
  -4   6   8        9.78       12.59      7.28 o 
  -3   6   8        5.52        1.02      7.05 o 
  -2   6   8      137.83      144.64     11.59 o 
  -1   6   8        2.10        4.63      4.73 o 
   0   6   8       30.73       32.85      3.03 o 
   1   6   8      153.43      152.35      6.49 o 
   2   6   8       85.71       92.45      6.74 o 
   3   6   8        4.23       12.60      5.79 o 
   4   6   8      206.67      223.21      7.26 o 
   5   6   8       25.96       34.60      4.70 o 
   6   6   8        3.34        1.15      4.37 o 
   7   6   8       12.99       18.16      6.60 o 
   8   6   8       20.94       18.31      7.31 o 
   9   6   8       23.32       15.21      7.80 o 
  -4   7   8        2.10        7.12      6.22 o 
  -3   7   8        2.11        7.58      8.64 o 
  -2   7   8        8.23        9.98      6.24 o 
  -1   7   8      107.65      115.68      4.57 o 
   0   7   8        4.89        6.38      3.52 o 
   1   7   8        8.64        4.33      5.07 o 
   2   7   8      137.74      130.31      9.33 o 
   3   7   8        1.83        0.82      7.53 o 
   4   7   8        5.84        9.30      5.74 o 
   5   7   8       59.09       57.90      6.58 o 
   6   7   8       33.03       37.07      5.69 o 
   7   7   8        0.62       -5.69      5.69 o 
   8   7   8       13.34       10.66      7.61 o 
  -3   8   8        0.44       10.80     15.65 o 
  -2   8   8       13.09        6.93     20.01 o 
  -1   8   8        0.48        5.64      4.59 o 
   0   8   8       10.82       10.13      4.39 o 
   1   8   8       87.27      104.42      9.50 o 
   2   8   8       47.84       40.69      6.33 o 
   3   8   8        0.27       -2.50      4.74 o 
   4   8   8       89.13       79.96      8.60 o 
   5   8   8        1.20        1.77      6.29 o 
   6   8   8        1.95       -3.01      5.81 o 
   7   8   8       10.46        5.84      6.83 o 
   8   8   8        1.38       -9.07      9.07 o 
  -2   9   8        0.33      -13.59     13.59 o 
  -1   9   8       12.65       18.52     12.93 o 
   0   9   8        0.43        7.37      5.25 o 
   1   9   8        4.06        0.78      3.72 o 
   2   9   8       12.55        5.36      6.85 o 
   3   9   8        7.02       13.17      6.00 o 
   4   9   8        5.00       -1.03      6.78 o 
   5   9   8       33.63       29.93      6.84 o 
   6   9   8        0.08        7.74      6.93 o 
   7   9   8       24.08       37.55     10.15 o 
   8   9   8        0.34      -12.78     23.64 o 
  -1  10   8        2.81        9.39     10.01 o 
   0  10   8       14.33       23.37      6.85 o 
   1  10   8        1.46       -6.13      6.13 o 
   2  10   8        0.05       -2.03      6.62 o 
   3  10   8       10.49        8.63     11.18 o 
   4  10   8        0.36       -7.38      7.38 o 
   5  10   8        1.45       -6.54     10.64 o 
   6  10   8        3.58       -4.89      9.02 o 
   7  10   8        1.82        2.13      9.18 o 
   1  11   8        2.40        6.20      9.82 o 
   2  11   8        2.35       -3.27      8.86 o 
   3  11   8        3.43        5.74     12.47 o 
   4  11   8        0.25      -13.46     13.46 o 
   5  11   8       11.02        3.71      9.87 o 
  -4  -6   9        2.75        9.94     20.03 o 
  -3  -6   9        8.65       14.37     13.84 o 
  -2  -6   9       27.65       53.27      9.09 o 
  -1  -6   9       13.54       12.26      7.84 o 
   0  -6   9        0.17        4.75     17.58 o 
   1  -6   9       64.61       62.50     10.91 o 
   2  -6   9        3.05       -3.36     31.58 o 
  -5  -5   9        0.94       37.38     16.91 o 
  -4  -5   9        1.39        1.66      7.91 o 
  -3  -5   9        0.03       21.95      8.65 o 
  -2  -5   9        3.88        0.71      6.81 o 
  -1  -5   9        0.49        5.63      5.34 o 
   0  -5   9        0.01        0.49     13.63 o 
   1  -5   9        0.69        3.65      7.21 o 
   2  -5   9        0.12       -5.94      6.11 o 
   3  -5   9        4.74        7.16      7.97 o 
  -6  -4   9        1.94       15.58     12.03 o 
  -5  -4   9        0.15       15.92     10.36 o 
  -4  -4   9        3.06       15.03      9.00 o 
  -3  -4   9        1.86        7.68      6.85 o 
  -2  -4   9        4.17        8.94      6.17 o 
  -1  -4   9       35.24       41.29      6.05 o 
   0  -4   9       16.19       25.52      5.57 o 
   1  -4   9        8.86       12.33      4.15 o 
   2  -4   9       27.70       30.77      7.26 o 
   3  -4   9       50.36       57.13      6.52 o 
   4  -4   9        2.88       15.47     12.37 o 
   5  -4   9        3.46       28.07     30.60 o 
  -6  -3   9        1.38        4.49     11.56 o 
  -5  -3   9        2.71        1.58      6.40 o 
  -4  -3   9       43.49       31.87      4.70 o 
  -3  -3   9       20.81       23.82      6.48 o 
  -2  -3   9        2.07       -6.01      6.86 o 
  -1  -3   9       65.46       71.82      6.70 o 
   0  -3   9       93.77       90.40      3.74 o 
   1  -3   9        0.53        1.42      2.59 o 
   2  -3   9       18.94       27.18      4.00 o 
   3  -3   9       59.24       60.03      5.16 o 
   4  -3   9       55.97       43.30      6.16 o 
   5  -3   9        9.18       16.53     11.20 o 
  -6  -2   9       21.39       29.01      6.54 o 
  -5  -2   9        2.36        3.44      6.39 o 
  -4  -2   9        0.65        0.86      3.76 o 
  -3  -2   9       27.39       28.94      3.26 o 
  -2  -2   9       12.10        8.75      3.30 o 
  -1  -2   9        0.26       -0.90      2.97 o 
   0  -2   9       42.40       45.94      3.73 o 
   1  -2   9       28.04       26.66      2.79 o 
   2  -2   9        2.59        4.02      3.00 o 
   3  -2   9      102.23       94.13      5.66 o 
   4  -2   9        0.19        5.07      4.33 o 
   5  -2   9        3.24       14.80      8.30 o 
   6  -2   9        7.46       20.12      6.84 o 
  -6  -1   9        6.21        6.00      6.88 o 
  -5  -1   9       24.19       20.22      5.25 o 
  -4  -1   9        0.21       -1.52      3.67 o 
  -3  -1   9       21.62       23.73      3.41 o 
  -2  -1   9      134.76      133.67      5.65 o 
  -1  -1   9       24.55       29.12      3.18 o 
   0  -1   9       13.14       16.11      2.46 o 
   1  -1   9       71.62       69.43      4.08 o 
   2  -1   9       38.24       38.24      2.97 o 
   3  -1   9       82.08       84.44      7.91 o 
   4  -1   9       12.47       11.28      4.05 o 
   5  -1   9      110.71       87.52      9.28 o 
   6  -1   9       40.65       46.54      6.54 o 
   7  -1   9        5.86        3.24      9.02 o 
  -7   0   9        2.63       51.53     23.80 o 
  -6   0   9        3.99       14.99      9.40 o 
  -5   0   9        0.51        3.40      5.32 o 
  -4   0   9        1.77       -1.41      3.46 o 
  -3   0   9       87.79       84.62      4.78 o 
  -2   0   9      111.82      110.46      4.68 o 
  -1   0   9       15.97       15.90      2.72 o 
   0   0   9      372.64      369.32      5.42 o 
   1   0   9       40.11       41.35      2.79 o 
   2   0   9       46.29       40.60      2.97 o 
   3   0   9      304.20      285.78      5.67 o 
   4   0   9        8.82        7.96      3.64 o 
   5   0   9        0.86        1.06      4.07 o 
   6   0   9      126.69      122.14     13.09 o 
   7   0   9       23.53       24.20      9.40 o 
  -6   1   9        4.40        7.42      8.57 o 
  -5   1   9       33.12       35.47      7.05 o 
  -4   1   9        1.61        0.30      1.75 o 
  -3   1   9      118.26      110.61      5.76 o 
  -2   1   9      125.86      119.22      4.08 o 
  -1   1   9        0.01       -0.06      2.25 o 
   0   1   9        2.53        0.65      2.08 o 
   1   1   9      949.50      943.21      9.68 o 
   2   1   9       59.04       55.69      3.23 o 
   3   1   9       28.94       26.01      2.11 o 
   4   1   9      165.51      149.70      5.13 o 
   5   1   9        0.66       -3.39      3.92 o 
   6   1   9       43.76       37.40      5.18 o 
   7   1   9       16.84       12.46      6.27 o 
   8   1   9        1.74        7.96      7.42 o 
  -6   2   9        1.36        4.60      7.44 o 
  -5   2   9       11.49       14.37      5.01 o 
  -4   2   9        3.55        1.39      4.81 o 
  -3   2   9        0.01        0.34      4.13 o 
  -2   2   9       77.78       80.66      4.34 o 
  -1   2   9       11.45        6.62      2.33 o 
   0   2   9       20.50       21.83      2.28 o 
   1   2   9      493.53      495.06      6.28 o 
   2   2   9      677.14      664.33      8.17 o 
   3   2   9      263.19      250.00      4.97 o 
   4   2   9      181.70      171.82      6.29 o 
   5   2   9      111.10       97.13      4.36 o 
   6   2   9        0.61        4.24      3.71 o 
   7   2   9        0.94        0.90      5.55 o 
   8   2   9        0.95       -3.71      8.62 o 
  -6   3   9        4.51       -7.67     12.75 o 
  -5   3   9        7.11        3.76      5.04 o 
  -4   3   9       29.44       37.57      6.19 o 
  -3   3   9        0.39        3.35      4.31 o 
  -2   3   9        1.50       -1.20      3.15 o 
  -1   3   9       52.37       53.43      3.60 o 
   0   3   9       10.26        3.58      2.13 o 
   1   3   9      373.05      346.92      5.93 o 
   2   3   9      206.96      206.86      6.02 o 
   3   3   9      295.68      292.97      6.57 o 
   4   3   9      218.47      224.36      4.96 o 
   5   3   9       11.40       11.33      3.18 o 
   6   3   9        5.70        2.57      4.01 o 
   7   3   9       28.08       22.57      5.79 o 
   8   3   9       15.14       15.16      7.48 o 
  -6   4   9        0.96        6.47     13.05 o 
  -5   4   9        0.92       10.89      6.91 o 
  -4   4   9        0.05        3.84      5.86 o 
  -3   4   9        1.89       -1.89      5.04 o 
  -2   4   9       22.42       23.07      4.06 o 
  -1   4   9       97.84       93.80      4.50 o 
   0   4   9       39.31       34.53      2.51 o 
   1   4   9       69.09       61.57      2.99 o 
   2   4   9      253.64      247.91      5.17 o 
   3   4   9        1.44       -1.23      2.03 o 
   4   4   9      509.56      504.10      7.11 o 
   5   4   9        3.36        5.34      3.13 o 
   6   4   9       55.96       57.92      5.29 o 
   7   4   9       59.58       53.86      5.82 o 
   8   4   9       24.89       27.67      6.77 o 
  -5   5   9        5.50       16.44      9.73 o 
  -4   5   9       85.12      102.81      8.76 o 
  -3   5   9       16.84       20.06      5.39 o 
  -2   5   9       17.91       22.04      4.54 o 
  -1   5   9      231.24      225.73      6.21 o 
   0   5   9       76.72       78.72      3.31 o 
   1   5   9       68.07       66.17      3.02 o 
   2   5   9      270.18      249.73      5.05 o 
   3   5   9       72.59       85.64      5.67 o 
   4   5   9        2.32       -0.18      2.23 o 
   5   5   9        1.65       -2.08      2.98 o 
   6   5   9        1.20        3.43      3.61 o 
   7   5   9       74.43       59.85      5.97 o 
   8   5   9        1.12       -7.25      7.25 o 
  -5   6   9        0.00        4.90     11.46 o 
  -4   6   9        2.01       -7.79      7.79 o 
  -3   6   9       39.86       55.80      9.49 o 
  -2   6   9       11.44       16.16      6.55 o 
  -1   6   9        0.10        0.69      3.95 o 
   0   6   9      123.37      122.81      4.34 o 
   1   6   9        9.13        3.35      2.12 o 
   2   6   9        5.85        4.07      3.75 o 
   3   6   9       64.79       71.16      5.29 o 
   4   6   9       41.99       42.89      4.85 o 
   5   6   9        0.30       -0.57      3.82 o 
   6   6   9        0.74       -2.02      4.73 o 
   7   6   9       11.84       10.49      6.38 o 
   8   6   9        9.56        7.26      7.73 o 
  -4   7   9        7.88       10.99      7.19 o 
  -3   7   9        0.20       13.87      9.51 o 
  -2   7   9        2.93       -0.57      6.87 o 
  -1   7   9        6.57       10.28      4.50 o 
   0   7   9       12.76        6.95      2.62 o 
   1   7   9       69.39       69.91      7.19 o 
   2   7   9       17.27       15.29      5.08 o 
   3   7   9       34.83       23.73      5.16 o 
   4   7   9        2.44       -4.87      4.87 o 
   5   7   9        3.06       -3.12      4.96 o 
   6   7   9        2.45        3.16      7.03 o 
   7   7   9        2.28        0.05      4.94 o 
   8   7   9        3.95        8.95     12.35 o 
  -3   8   9        6.30       16.30     11.93 o 
  -2   8   9        3.53        9.35      8.61 o 
  -1   8   9        7.10        3.16      3.18 o 
   0   8   9       48.61       50.51      4.67 o 
   1   8   9       21.70       30.36      6.11 o 
   2   8   9       21.53       19.20      5.68 o 
   3   8   9       93.03      102.73      9.70 o 
   4   8   9       15.61       13.91      8.15 o 
   5   8   9       22.16       29.61      6.17 o 
   6   8   9        4.49        5.06      7.10 o 
   7   8   9       11.39       -5.32      9.71 o 
   8   8   9        1.55       -7.70      8.45 o 
  -2   9   9       12.89        1.28     14.23 o 
  -1   9   9        0.11      -12.09     12.09 o 
   0   9   9        3.44        4.60      4.76 o 
   1   9   9       32.44       30.29      6.62 o 
   2   9   9        0.05        0.12      6.69 o 
   3   9   9       13.26        7.55      5.96 o 
   4   9   9       19.74       30.83      6.92 o 
   5   9   9        5.25       -1.08      7.56 o 
   6   9   9        2.06        6.62     10.91 o 
   7   9   9        6.90       -1.53     12.91 o 
  -1  10   9        1.98       -2.38     15.42 o 
   0  10   9        8.85        9.95      7.36 o 
   1  10   9        1.46       -1.22      8.21 o 
   2  10   9        2.14       16.87     12.04 o 
   3  10   9       15.95        7.61      6.84 o 
   4  10   9        0.60       -3.28      6.63 o 
   5  10   9        5.75        7.52      8.43 o 
   6  10   9        0.55       -0.27      9.44 o 
   1  11   9        0.83        9.63     14.13 o 
   2  11   9        7.05       15.22      8.91 o 
   3  11   9        1.77        7.42     13.50 o 
   4  11   9       19.13       25.77      9.01 o 
   5  11   9        0.12       -0.63      8.63 o 
  -2  -6  10        3.30       11.35      8.62 o 
  -1  -6  10        8.13       11.21     13.51 o 
   0  -6  10        2.49        6.57     22.82 o 
  -4  -5  10        3.85       22.63     30.46 o 
  -3  -5  10        3.87       32.32     10.04 o 
  -2  -5  10        4.74        0.74     14.76 o 
  -1  -5  10        0.00       21.06     11.13 o 
   0  -5  10        1.76       -1.10     12.92 o 
   1  -5  10       21.01       44.29     20.78 o 
   2  -5  10        2.60        8.88     12.99 o 
  -5  -4  10        5.22       25.65     12.31 o 
  -4  -4  10        0.17       27.73     10.67 o 
  -3  -4  10        9.09       13.95      7.52 o 
  -2  -4  10       70.62       77.09      9.93 o 
  -1  -4  10        4.22        0.45      6.95 o 
   0  -4  10       13.98       24.07      6.70 o 
   1  -4  10       34.36       32.01      6.44 o 
   2  -4  10       30.63       28.42     11.12 o 
   3  -4  10        7.89        8.17      5.46 o 
   4  -4  10       16.42       29.89     10.91 o 
  -5  -3  10        4.35       12.74      9.55 o 
  -4  -3  10       14.37       10.91     15.20 o 
  -3  -3  10        0.13       -7.17      7.17 o 
  -2  -3  10       31.77       26.02      8.00 o 
  -1  -3  10       20.17       34.74      7.46 o 
   0  -3  10        3.27        4.40      3.88 o 
   1  -3  10       92.13       91.81      4.87 o 
   2  -3  10       16.89       23.66      4.44 o 
   3  -3  10        7.07       13.51      5.55 o 
   4  -3  10       20.89       14.91      5.94 o 
   5  -3  10       11.35       23.93      7.07 o 
  -6  -2  10        5.13       27.20     12.24 o 
  -5  -2  10        0.13       16.62      6.72 o 
  -4  -2  10       12.04       18.98      6.34 o 
  -3  -2  10        4.69        6.54      3.26 o 
  -2  -2  10        0.18        0.13      3.09 o 
  -1  -2  10       28.85       27.90      4.22 o 
   0  -2  10       69.83       61.20      3.95 o 
   1  -2  10       12.91       10.19      2.87 o 
   2  -2  10       56.53       53.51      4.42 o 
   3  -2  10       28.44       33.41      4.83 o 
   4  -2  10       33.65       40.29      6.33 o 
   5  -2  10        5.00       19.82      8.26 o 
   6  -2  10        0.01       19.73     13.39 o 
  -6  -1  10        0.62        1.09     10.54 o 
  -5  -1  10        8.06        9.06      6.63 o 
  -4  -1  10       11.33       14.21      4.34 o 
  -3  -1  10       63.83       62.28      4.43 o 
  -2  -1  10       33.35       38.61      4.41 o 
  -1  -1  10        0.01       -1.45      2.88 o 
   0  -1  10        5.97        4.43      2.81 o 
   1  -1  10       62.88       58.37      3.45 o 
   2  -1  10        6.28        2.30      2.33 o 
   3  -1  10        9.16        4.09      3.99 o 
   4  -1  10      100.61      105.60      8.80 o 
   5  -1  10       78.61       99.80     13.20 o 
   6  -1  10        4.64       13.72      8.93 o 
  -6   0  10        0.32        3.99      8.11 o 
  -5   0  10       14.99       15.69      6.09 o 
  -4   0  10       40.33       43.57      4.74 o 
  -3   0  10       10.05       15.06      4.54 o 
  -2   0  10        3.13        1.86      3.92 o 
  -1   0  10      715.75      691.35     12.09 o 
   0   0  10        9.78       11.18      2.65 o 
   1   0  10       19.88       18.12      2.87 o 
   2   0  10      293.90      287.45      9.59 o 
   3   0  10       81.54       83.56      5.48 o 
   4   0  10       35.22       39.65      5.40 o 
   5   0  10       23.90       38.37      5.56 o 
   6   0  10       46.61       57.61      7.00 o 
   7   0  10        4.32        7.00      6.23 o 
  -6   1  10        7.08       20.48      7.75 o 
  -5   1  10       10.13       12.15      6.82 o 
  -4   1  10       35.59       35.93      6.21 o 
  -3   1  10      102.14       94.76      6.50 o 
  -2   1  10        2.47        1.94      3.05 o 
  -1   1  10      416.81      418.79      6.83 o 
   0   1  10      258.93      257.23      4.99 o 
   1   1  10       83.78       86.65      3.87 o 
   2   1  10       38.37       44.57      3.23 o 
   3   1  10       75.88       75.95      3.31 o 
   4   1  10        3.00        7.85      4.15 o 
   5   1  10        6.79        7.63      4.35 o 
   6   1  10        0.79        5.36      4.77 o 
   7   1  10        0.78        3.25      5.77 o 
  -6   2  10        6.43        1.75      8.34 o 
  -5   2  10        0.13        3.76      8.14 o 
  -4   2  10       13.63       11.54      6.00 o 
  -3   2  10       12.32       12.94      5.85 o 
  -2   2  10        0.41        0.01      3.41 o 
  -1   2  10      173.44      165.25      4.78 o 
   0   2  10      178.27      164.01      4.33 o 
   1   2  10       94.96       93.12      3.82 o 
   2   2  10        0.34       -2.79      2.79 o 
   3   2  10       11.52        5.32      2.72 o 
   4   2  10       55.81       53.98      3.97 o 
   5   2  10        6.55        8.41      3.29 o 
   6   2  10        0.44        0.06      5.42 o 
   7   2  10        1.77       -0.94      5.58 o 
   8   2  10        6.17       28.33      9.55 o 
  -6   3  10        0.06       24.39     21.23 o 
  -5   3  10        2.15        4.63      7.50 o 
  -4   3  10        3.20        2.54      6.79 o 
  -3   3  10       51.99       66.36      7.89 o 
  -2   3  10       45.06       52.41      6.29 o 
  -1   3  10       20.82       18.58      3.34 o 
   0   3  10      100.41       99.61      3.89 o 
   1   3  10        2.09       -1.23      2.65 o 
   2   3  10      190.00      182.83      5.65 o 
   3   3  10        0.07       -2.40      2.72 o 
   4   3  10      111.33      109.55      4.95 o 
   5   3  10       38.17       41.76      4.17 o 
   6   3  10      100.82       94.49      5.27 o 
   7   3  10        2.05        2.52      8.07 o 
   8   3  10       11.57        8.71      9.63 o 
  -5   4  10        4.07       13.32      6.75 o 
  -4   4  10        1.29       -5.73      8.04 o 
  -3   4  10       32.39       32.15      6.76 o 
  -2   4  10       15.18       17.43      4.21 o 
  -1   4  10        8.16        8.34      3.92 o 
   0   4  10      195.10      191.41      4.53 o 
   1   4  10      107.28      102.80      4.24 o 
   2   4  10       90.26       78.64      4.49 o 
   3   4  10       35.19       40.00      3.41 o 
   4   4  10      149.24      134.37      4.96 o 
   5   4  10       48.95       51.08      4.26 o 
   6   4  10       34.42       36.28      4.26 o 
   7   4  10       21.96       17.22      5.80 o 
   8   4  10        0.10       -1.87      7.45 o 
  -5   5  10       25.43       64.87     14.68 o 
  -4   5  10       23.37       31.62      7.85 o 
  -3   5  10        0.09       -6.62      6.76 o 
  -2   5  10      117.64      115.54      7.87 o 
  -1   5  10        4.48        6.46      4.11 o 
   0   5  10       22.73       18.32      2.40 o 
   1   5  10       18.70       19.70      3.49 o 
   2   5  10        0.39       -1.14      2.90 o 
   3   5  10        0.93        0.42      2.12 o 
   4   5  10        0.02       -1.59      2.73 o 
   5   5  10       50.85       46.96      4.20 o 
   6   5  10       18.11       16.45      4.30 o 
   7   5  10       12.73        9.42      5.64 o 
   8   5  10        0.07       -3.32      6.34 o 
  -4   6  10        6.16       18.69     12.25 o 
  -3   6  10        0.82        4.29     19.92 o 
  -2   6  10        0.68        7.26      9.46 o 
  -1   6  10       32.96       36.08      4.73 o 
   0   6  10       15.97       18.39      2.23 o 
   1   6  10        5.53        3.23      2.25 o 
   2   6  10        0.20        1.54      5.37 o 
   3   6  10        6.81       -1.73      5.31 o 
   4   6  10       83.93       95.48      6.27 o 
   5   6  10        4.26       -4.49      4.49 o 
   6   6  10        3.55        1.44      3.85 o 
   7   6  10       60.12       75.10      7.49 o 
   8   6  10        1.30        3.54      6.79 o 
  -3   7  10        1.06       -1.88     10.89 o 
  -2   7  10       15.99       15.38      8.43 o 
  -1   7  10        7.64        7.68      6.71 o 
   0   7  10        4.32        5.77      2.10 o 
   1   7  10        7.29        3.65      3.98 o 
   2   7  10       10.00        8.49      4.25 o 
   3   7  10        1.47       -4.62      4.62 o 
   4   7  10       20.16       18.31      5.45 o 
   5   7  10       14.77       17.59      6.03 o 
   6   7  10        6.39        9.95      6.27 o 
   7   7  10       34.10       21.22      7.00 o 
   8   7  10       13.26       12.49      9.21 o 
  -3   8  10        0.00        3.03     11.87 o 
  -2   8  10        1.75        3.12      9.99 o 
  -1   8  10       57.72       64.80      6.81 o 
   0   8  10        3.52        3.35      3.08 o 
   1   8  10        8.21        1.82      4.51 o 
   2   8  10       64.02       79.43      7.06 o 
   3   8  10       46.62       43.98      6.23 o 
   4   8  10       11.71        5.91      4.92 o 
   5   8  10       44.42       47.42     10.46 o 
   6   8  10        9.36       -3.03      7.53 o 
   7   8  10        0.02       -6.22      7.63 o 
  -2   9  10        2.09      -15.42     15.42 o 
  -1   9  10        9.65        0.94     13.32 o 
   0   9  10       25.39       26.40      7.36 o 
   1   9  10        6.90        0.52      9.08 o 
   2   9  10        7.77        6.38      6.86 o 
   3   9  10       61.03       60.68      7.97 o 
   4   9  10        0.30        9.18      6.82 o 
   5   9  10        3.45       -3.99      6.72 o 
   6   9  10       23.96       14.28      7.40 o 
   7   9  10        0.74       -5.90      7.76 o 
   0  10  10        0.99       -0.03     21.10 o 
   1  10  10        2.64       13.31      7.46 o 
   2  10  10       33.60       41.51      8.38 o 
   3  10  10        0.44        0.55     15.26 o 
   4  10  10        0.01        2.35      8.33 o 
   5  10  10       20.46       21.85      9.89 o 
   6  10  10        0.32       -6.06      9.43 o 
   3  11  10        4.18       10.94     13.03 o 
   4  11  10        0.08      -13.83     13.83 o 
  -2  -5  11        0.17       21.10     10.81 o 
  -1  -5  11        3.43       23.04      8.07 o 
   0  -5  11        0.38        5.09     29.13 o 
  -4  -4  11       12.58       32.44     12.28 o 
  -3  -4  11        8.59       27.91      9.28 o 
  -2  -4  11        3.01        5.18     15.97 o 
  -1  -4  11       58.74       51.86      7.79 o 
   0  -4  11       35.48       51.00      7.92 o 
   1  -4  11       10.40       11.72     20.44 o 
   2  -4  11       29.94       41.75     11.09 o 
   3  -4  11        9.06       30.36     19.76 o 
  -4  -3  11        0.64        4.37     17.76 o 
  -3  -3  11       18.68       17.07      8.34 o 
  -2  -3  11       11.47        4.08     10.43 o 
  -1  -3  11        0.15        6.21      6.79 o 
   0  -3  11       20.87       26.00      7.90 o 
   1  -3  11        0.33        0.05      4.25 o 
   2  -3  11       14.23       21.03      9.17 o 
   3  -3  11        5.66        8.95      7.17 o 
   4  -3  11        0.70        8.08      9.48 o 
  -5  -2  11       27.06       56.18     12.48 o 
  -4  -2  11       17.81        9.37     14.88 o 
  -3  -2  11        0.05        5.23      8.18 o 
  -2  -2  11        1.60       10.34      4.37 o 
  -1  -2  11       25.00       22.64      4.46 o 
   0  -2  11        3.25        2.98      3.26 o 
   1  -2  11        0.93       -4.15      4.15 o 
   2  -2  11       10.80       15.00      4.41 o 
   3  -2  11       73.97       90.66     15.10 o 
   4  -2  11        0.91        5.84      6.09 o 
   5  -2  11        2.30        6.66      7.48 o 
  -5  -1  11        5.36       -2.08     10.76 o 
  -4  -1  11        1.23        4.27      8.30 o 
  -3  -1  11      113.92      122.30      6.94 o 
  -2  -1  11        6.52        5.20      6.65 o 
  -1  -1  11        1.33        3.63      3.94 o 
   0  -1  11       61.81       65.76      5.76 o 
   1  -1  11       44.97       47.48      3.86 o 
   2  -1  11       17.22       15.85      2.81 o 
   3  -1  11       57.62       65.70      5.69 o 
   4  -1  11       67.78       78.75      6.77 o 
   5  -1  11        8.16       10.44     11.05 o 
   6  -1  11       16.11       24.45     19.25 o 
  -5   0  11       22.09       24.46      7.90 o 
  -4   0  11       14.95       19.56      6.47 o 
  -3   0  11       83.37       78.85      8.85 o 
  -2   0  11       51.79       52.61      5.21 o 
  -1   0  11        0.04       -0.65      3.60 o 
   0   0  11        0.00        0.27      3.13 o 
   1   0  11       68.42       69.84      4.68 o 
   2   0  11       33.90       31.68      3.60 o 
   3   0  11        8.86        5.03      4.18 o 
   4   0  11       12.66       18.43      5.76 o 
   5   0  11        2.19        9.87      5.60 o 
   6   0  11       18.36       14.23     10.36 o 
  -5   1  11       18.50       19.36      7.48 o 
  -4   1  11        7.03        7.24      6.23 o 
  -3   1  11        1.86        0.88      4.19 o 
  -2   1  11      157.57      147.59      7.10 o 
  -1   1  11        0.19       -3.15      3.46 o 
   0   1  11       30.81       27.94      3.16 o 
   1   1  11        9.41       10.12      3.33 o 
   2   1  11      131.45      130.05      4.89 o 
   3   1  11       28.85       25.18      3.18 o 
   4   1  11       18.93       20.49      4.79 o 
   5   1  11        3.64        3.85      5.11 o 
   6   1  11       10.15       21.54     11.21 o 
   7   1  11       10.55       21.52     10.09 o 
  -5   2  11       14.04       13.38      8.60 o 
  -4   2  11        3.95        6.87      7.12 o 
  -3   2  11        4.48        3.85      6.64 o 
  -2   2  11        9.72        7.89      4.59 o 
  -1   2  11       72.12       67.02      4.15 o 
   0   2  11       32.89       33.66      3.14 o 
   1   2  11        4.59        2.74      2.72 o 
   2   2  11       25.87       24.54      3.41 o 
   3   2  11       32.07       35.75      3.36 o 
   4   2  11      103.74      102.18      4.46 o 
   5   2  11        0.01        0.07      5.05 o 
   6   2  11        0.11        2.99      5.48 o 
   7   2  11       26.29       21.04      6.08 o 
  -5   3  11       10.82        9.37      8.22 o 
  -4   3  11        7.36        8.63      8.26 o 
  -3   3  11        1.37        3.80      7.05 o 
  -2   3  11       49.22       45.93      5.37 o 
  -1   3  11       82.64       84.28      5.63 o 
   0   3  11       68.33       76.03      4.06 o 
   1   3  11        1.01        2.06      3.16 o 
   2   3  11      188.59      189.71      7.79 o 
   3   3  11        2.33        0.51      3.24 o 
   4   3  11       50.78       55.23      4.42 o 
   5   3  11       20.92       31.69      4.39 o 
   6   3  11        7.82       12.21      7.09 o 
   7   3  11        0.23        8.17      7.11 o 
  -5   4  11        0.37       13.91      7.78 o 
  -4   4  11       11.41        2.30      8.64 o 
  -3   4  11        0.02       -2.88      7.04 o 
  -2   4  11       10.29       10.92      4.66 o 
  -1   4  11       13.09       12.80      5.04 o 
   0   4  11       44.37       43.05      3.85 o 
   1   4  11        0.77       -1.69      3.18 o 
   2   4  11       63.02       55.99      4.47 o 
   3   4  11      321.21      316.14      6.58 o 
   4   4  11        0.87        2.95      3.23 o 
   5   4  11       47.31       42.29      4.32 o 
   6   4  11       26.74       24.78      6.05 o 
   7   4  11        3.43        4.68      5.65 o 
   8   4  11        1.65        1.02      6.27 o 
  -4   5  11        1.85      -10.70     12.71 o 
  -3   5  11        3.44        0.39      7.98 o 
  -2   5  11        4.49        7.71      6.31 o 
  -1   5  11        4.31        8.77      4.65 o 
   0   5  11        8.20       13.44      4.52 o 
   1   5  11        1.18        0.68      2.90 o 
   2   5  11       62.42       52.95      4.47 o 
   3   5  11       36.59       42.16      3.43 o 
   4   5  11        3.36        4.45      3.04 o 
   5   5  11       94.00       98.71      6.09 o 
   6   5  11        0.82       -4.78      4.78 o 
   7   5  11        5.97       17.44      7.07 o 
   8   5  11       10.92       12.38      7.49 o 
  -4   6  11        0.23       14.67     12.40 o 
  -3   6  11        0.01       11.12     12.65 o 
  -2   6  11        6.75        2.15      9.07 o 
  -1   6  11        0.27       -3.13      5.72 o 
   0   6  11       67.54       75.57      6.08 o 
   1   6  11       10.32       10.22      2.94 o 
   2   6  11       33.47       39.11      5.28 o 
   3   6  11       70.25       77.51      9.82 o 
   4   6  11        4.67        2.51      4.32 o 
   5   6  11       33.59       27.86      5.94 o 
   6   6  11       32.18       27.28      7.94 o 
   7   6  11        7.74        2.46      7.31 o 
   8   6  11        1.57       -2.60     10.34 o 
  -3   7  11       40.67       48.67      9.05 o 
  -2   7  11        4.29       -2.31     11.08 o 
  -1   7  11        1.89        8.89      6.23 o 
   0   7  11       72.21       79.99      5.84 o 
   1   7  11       29.04       28.44      5.11 o 
   2   7  11       55.68       49.61      6.00 o 
   3   7  11       64.82       72.50      6.95 o 
   4   7  11       33.60       36.14      7.37 o 
   5   7  11        1.62       -5.61      5.61 o 
   6   7  11        1.70       -5.98      5.98 o 
   7   7  11       31.12       48.60     12.24 o 
  -2   8  11       24.07       18.37     11.20 o 
  -1   8  11        0.39       16.01      6.95 o 
   0   8  11        3.73       12.26      6.07 o 
   1   8  11       64.37       57.99      7.12 o 
   2   8  11        0.02       -0.37      5.47 o 
   3   8  11        0.68       -1.75      5.07 o 
   4   8  11       31.87       34.46      7.26 o 
   5   8  11        0.04       -4.95      6.57 o 
   6   8  11        8.96       13.75      6.34 o 
   7   8  11        2.97       -6.68      6.93 o 
  -1   9  11        1.88        8.13     25.76 o 
   0   9  11        6.31        4.48     23.26 o 
   1   9  11        5.06        7.64      8.06 o 
   2   9  11       14.38        8.12      9.67 o 
   3   9  11        2.37       -1.78      5.68 o 
   4   9  11        1.19        1.38      7.18 o 
   5   9  11        3.08       -4.87      7.35 o 
   6   9  11        1.41       11.75     10.30 o 
   1  10  11        9.19        8.63     21.38 o 
   2  10  11        2.98       13.75     17.02 o 
   3  10  11        5.18       -7.51      7.51 o 
   4  10  11       11.65       -1.49      8.27 o 
   5  10  11        1.70        3.49      8.63 o 
  -1  -4  12       13.31       -2.02     11.96 o 
   0  -4  12        0.04        5.88      9.19 o 
   1  -4  12        9.34        4.68     29.00 o 
  -3  -3  12        0.09        8.48     11.59 o 
  -2  -3  12        0.10       12.58     13.72 o 
  -1  -3  12        1.18        5.69     15.76 o 
   0  -3  12        0.06        4.50      6.71 o 
   1  -3  12       16.42       17.05     15.56 o 
   2  -3  12        2.33       15.05     15.27 o 
   3  -3  12        0.00       16.07     16.09 o 
  -4  -2  12        0.00       15.44     11.35 o 
  -3  -2  12        0.42        3.92      9.87 o 
  -2  -2  12       10.94        8.23     15.12 o 
  -1  -2  12       46.05       58.25     13.40 o 
   0  -2  12       18.89       17.91      4.56 o 
   1  -2  12       32.79       33.54      4.76 o 
   2  -2  12       25.15       25.45      5.77 o 
   3  -2  12        8.48       10.08      7.49 o 
   4  -2  12        2.60        2.67      8.13 o 
  -4  -1  12        7.55       12.68      8.23 o 
  -3  -1  12        3.41       11.85      8.29 o 
  -2  -1  12        0.45       -4.58      6.21 o 
  -1  -1  12       35.91       43.97     12.12 o 
   0  -1  12       25.90       32.40      4.83 o 
   1  -1  12        5.61        7.04      3.90 o 
   2  -1  12       19.94       26.07      6.01 o 
   3  -1  12       20.05       22.25      6.12 o 
   4  -1  12       23.37       20.43      8.96 o 
   5  -1  12       29.88       47.16      8.74 o 
  -4   0  12        8.07        1.74      7.49 o 
  -3   0  12        1.74       -4.86      6.76 o 
  -2   0  12        9.13        5.94      6.23 o 
  -1   0  12        3.96        3.32      4.17 o 
   0   0  12       29.91       32.99      4.22 o 
   1   0  12        9.14        9.77      3.90 o 
   2   0  12        0.30        4.74      3.63 o 
   3   0  12        9.23       10.41      5.20 o 
   4   0  12        0.83       10.50      6.01 o 
   5   0  12        4.23       10.82      6.73 o 
   6   0  12       14.61       42.65     18.07 o 
  -5   1  12        0.12       -4.29     22.57 o 
  -4   1  12        3.47        2.66      8.40 o 
  -3   1  12        8.94       -6.37      7.58 o 
  -2   1  12       23.14       13.84      5.48 o 
  -1   1  12        2.44       -0.29      4.10 o 
   0   1  12        0.86       -0.97      3.97 o 
   1   1  12        1.29       -0.04      3.48 o 
   2   1  12       13.72       12.25      3.84 o 
   3   1  12       23.25       25.10      3.42 o 
   4   1  12        0.40       -5.05      5.05 o 
   5   1  12       47.35       49.88      6.64 o 
   6   1  12       32.52       44.44      7.70 o 
  -4   2  12        4.01       -2.35      8.08 o 
  -3   2  12       17.03       19.68      8.47 o 
  -2   2  12       19.69       14.26      7.34 o 
  -1   2  12        0.46       -4.80      4.80 o 
   0   2  12      156.74      142.65      5.80 o 
   1   2  12        0.77       -3.48      3.62 o 
   2   2  12       36.61       30.68      4.27 o 
   3   2  12       74.28       83.11      4.63 o 
   4   2  12       56.70       57.75      4.12 o 
   5   2  12        7.86       11.02      5.33 o 
   6   2  12       99.51      126.06     13.55 o 
  -4   3  12       17.21       21.07     13.44 o 
  -3   3  12       11.24       10.62      8.34 o 
  -2   3  12       70.44       71.83      6.91 o 
  -1   3  12        3.15        1.75      4.82 o 
   0   3  12       57.33       58.52      5.50 o 
   1   3  12      189.59      188.92      6.11 o 
   2   3  12        0.44       -3.78      3.78 o 
   3   3  12        6.95       13.61      3.85 o 
   4   3  12       45.39       48.82      4.65 o 
   5   3  12        0.74       -4.81      4.81 o 
   6   3  12        2.14        1.46      5.97 o 
   7   3  12       20.70       27.25      7.41 o 
  -4   4  12        3.80       -5.86      9.95 o 
  -3   4  12        0.70       -5.99     10.92 o 
  -2   4  12        4.71        8.32      5.90 o 
  -1   4  12        4.15        8.88      4.65 o 
   0   4  12       19.90       15.50      5.30 o 
   1   4  12       27.69       27.84      4.06 o 
   2   4  12       30.00       27.91      4.60 o 
   3   4  12        8.24        8.46      3.60 o 
   4   4  12        0.08       -1.06      3.69 o 
   5   4  12       62.98       59.32      7.48 o 
   6   4  12        6.22        0.67      7.32 o 
   7   4  12        3.54       14.84     10.16 o 
  -4   5  12        2.93        1.67     23.14 o 
  -3   5  12        0.02       -1.13      9.34 o 
  -2   5  12       34.61       37.77      6.83 o 
  -1   5  12       15.06       18.75      5.96 o 
   0   5  12        7.44       11.66      5.20 o 
   1   5  12       69.06       80.02      4.96 o 
   2   5  12        0.97        2.45      3.84 o 
   3   5  12        0.08       -1.17      3.40 o 
   4   5  12       68.27       70.73      4.57 o 
   5   5  12       13.40       20.81      5.54 o 
   6   5  12        0.08       -1.77      8.05 o 
   7   5  12       21.60       22.39      7.60 o 
  -3   6  12        4.27       14.27     10.75 o 
  -2   6  12       10.03        9.31     20.56 o 
  -1   6  12       13.23       21.65      6.78 o 
   0   6  12       12.95       14.21      5.17 o 
   1   6  12       40.35       39.00      5.04 o 
   2   6  12       98.70       83.78      4.48 o 
   3   6  12        2.47        0.91      4.90 o 
   4   6  12       33.82       32.21      6.49 o 
   5   6  12      110.86      119.12      9.54 o 
   6   6  12        1.40        2.61      6.59 o 
   7   6  12        7.46        0.11      6.62 o 
  -2   7  12        1.44        8.47     15.52 o 
  -1   7  12       56.14       66.94      8.16 o 
   0   7  12        8.08       13.68      5.38 o 
   1   7  12        1.15        4.32      5.23 o 
   2   7  12       15.64       13.39      4.57 o 
   3   7  12       19.34       23.61      6.27 o 
   4   7  12       17.52       10.76      6.28 o 
   5   7  12       12.43        9.60      6.83 o 
   6   7  12        6.02        8.28      6.48 o 
   7   7  12        2.37       -6.20      6.99 o 
  -1   8  12        4.61        2.70      9.75 o 
   0   8  12       12.23        2.43      7.26 o 
   1   8  12        2.35        5.59      4.89 o 
   2   8  12        0.46       -6.17      7.36 o 
   3   8  12        6.32       -3.21      7.10 o 
   4   8  12        3.48       -4.67      6.38 o 
   5   8  12       20.23        9.13      7.75 o 
   6   8  12        7.12        5.75     11.82 o 
   0   9  12        1.38       -8.57     26.17 o 
   1   9  12        0.80       19.76      7.44 o 
   2   9  12        1.81        4.96     10.59 o 
   3   9  12        0.00       -2.56      6.54 o 
   4   9  12        2.75       -5.68      6.41 o 
   5   9  12        6.98        0.65      9.65 o 
   6   9  12        1.63       16.13     29.03 o 
   2  10  12        1.47        9.82     21.13 o 
   3  10  12       21.36       27.19      7.85 o 
   4  10  12        1.41       -0.70     10.41 o 
   0  -3  13        1.32       -0.09     35.12 o 
  -2  -2  13       14.33       22.76     15.75 o 
  -1  -2  13       19.09       -3.11     10.03 o 
   0  -2  13       21.26       36.12      9.14 o 
   1  -2  13       30.94       50.20     12.12 o 
   2  -2  13       10.58       30.48     12.79 o 
   3  -2  13       49.93       68.72     13.46 o 
  -3  -1  13        4.94       15.57     11.69 o 
  -2  -1  13        9.53       29.18     10.43 o 
  -1  -1  13        2.41       16.21      9.23 o 
   0  -1  13        0.00        3.29      5.40 o 
   1  -1  13       10.66       12.60      5.52 o 
   2  -1  13        3.28        1.51      6.81 o 
   3  -1  13        0.95       15.82      7.26 o 
   4  -1  13       29.16       36.32      7.88 o 
  -3   0  13        0.10       -5.59     15.37 o 
  -2   0  13        0.15       -3.73      6.98 o 
  -1   0  13        0.42       -3.56      6.32 o 
   0   0  13        9.03       10.53      5.22 o 
   1   0  13       46.27       56.06      6.60 o 
   2   0  13       25.44       25.50      4.78 o 
   3   0  13       10.88        9.31      6.31 o 
   4   0  13       19.52       17.88      7.18 o 
   5   0  13        0.04        8.78      8.35 o 
  -4   1  13        3.16        9.73     11.00 o 
  -3   1  13        0.38       -5.28      9.01 o 
  -2   1  13        9.35       -5.06     12.66 o 
  -1   1  13        0.05       -4.96      4.96 o 
   0   1  13        0.69        0.39      4.63 o 
   1   1  13       34.42       35.29      5.20 o 
   2   1  13       25.19       28.27      4.83 o 
   3   1  13        3.77        4.17      4.17 o 
   4   1  13      136.71      166.71     14.40 o 
   5   1  13       32.44       26.91      7.86 o 
  -4   2  13       14.80        6.52     10.45 o 
  -3   2  13        0.28      -10.80     12.20 o 
  -2   2  13        6.36        4.48      9.27 o 
  -1   2  13       75.09       78.93      6.85 o 
   0   2  13       16.57       12.68      4.86 o 
   1   2  13        1.99       -3.94      4.54 o 
   2   2  13       91.07      105.08      6.31 o 
   3   2  13        5.08        4.16      4.33 o 
   4   2  13       11.77        8.80      5.93 o 
   5   2  13       19.75       18.91      6.76 o 
   6   2  13        3.06        9.40      8.03 o 
  -3   3  13       20.33       27.06      9.47 o 
  -2   3  13        3.46       -1.93      6.66 o 
  -1   3  13       31.33       21.77      6.40 o 
   0   3  13       73.01       76.51      6.56 o 
   1   3  13        0.11       -1.18      3.91 o 
   2   3  13        0.76        6.95      4.41 o 
   3   3  13       74.41       79.04      5.09 o 
   4   3  13       15.65       19.25      4.66 o 
   5   3  13        1.63        4.82      5.97 o 
   6   3  13       11.32        6.39      7.46 o 
  -3   4  13        1.21        6.14      9.83 o 
  -2   4  13        0.48       16.50      6.23 o 
  -1   4  13       29.89       27.77      5.98 o 
   0   4  13        3.52        0.90      5.12 o 
   1   4  13       10.90        9.10      4.61 o 
   2   4  13       30.21       23.64      5.15 o 
   3   4  13        3.81       -0.19      4.38 o 
   4   4  13        1.39       -1.79      4.70 o 
   5   4  13       13.77        7.81      6.21 o 
   6   4  13        1.63        5.85      6.34 o 
  -3   5  13       12.54       12.76      9.73 o 
  -2   5  13        0.77        4.39      8.66 o 
  -1   5  13        6.64        7.65      7.90 o 
   0   5  13      102.43       96.80      8.37 o 
   1   5  13        0.62        1.83      4.29 o 
   2   5  13        9.17        7.00      4.35 o 
   3   5  13       87.90       89.13      6.27 o 
   4   5  13        1.16       -1.65      4.75 o 
   5   5  13        2.53       -0.31      6.47 o 
   6   5  13       15.70       20.39     11.43 o 
  -2   6  13        2.04        6.54     14.95 o 
  -1   6  13        0.58        2.53      7.17 o 
   0   6  13       16.51       12.91      6.08 o 
   1   6  13       44.20       51.94      6.18 o 
   2   6  13        7.75        5.87      4.18 o 
   3   6  13       64.24       38.91      8.89 o 
   4   6  13       64.79       65.95      8.30 o 
   5   6  13        0.03       -1.12      6.88 o 
   6   6  13       11.71        3.90      7.77 o 
  -1   7  13        1.06        7.44      7.90 o 
   0   7  13        0.02       -2.56     12.02 o 
   1   7  13        7.06        5.09     11.04 o 
   2   7  13        0.32        2.43      5.73 o 
   3   7  13        8.57        5.32      5.61 o 
   4   7  13       20.71       16.09      5.71 o 
   5   7  13        0.97        0.83      7.48 o 
   6   7  13       19.55       21.57      7.73 o 
   0   8  13        0.98        4.39      9.98 o 
   1   8  13        5.09       11.45     13.86 o 
   2   8  13        3.47       10.86      6.43 o 
   3   8  13       11.19        6.48      5.87 o 
   4   8  13       23.08       31.51      6.72 o 
   5   8  13        0.56       -7.66      7.66 o 
   1   9  13       17.46       33.91     11.20 o 
   2   9  13        0.07       -2.40      7.88 o 
   3   9  13        8.80        4.96     10.30 o 
   4   9  13       16.27        6.31     12.58 o 
  -1  -1  14        6.88       28.80     11.02 o 
   0  -1  14       28.40       35.65      9.45 o 
   1  -1  14        0.22       17.78     21.85 o 
   2  -1  14        1.27       29.74     11.05 o 
  -2   0  14        0.26       -1.23     16.59 o 
  -1   0  14       21.71       24.09      9.63 o 
   0   0  14       19.68       20.14      6.06 o 
   1   0  14        1.15       -1.37      6.12 o 
   2   0  14       42.82       57.55      7.73 o 
   3   0  14       20.75       16.76      7.26 o 
  -2   1  14        8.42        8.43     10.57 o 
  -1   1  14        1.49        6.60      6.31 o 
   0   1  14       48.29       61.27      7.07 o 
   1   1  14        2.01        9.86      6.71 o 
   2   1  14       16.47       26.19      7.41 o 
   3   1  14       10.61       18.54      8.75 o 
   4   1  14       31.98       25.17      7.12 o 
  -2   2  14       14.78       11.61      9.54 o 
  -1   2  14        1.66       -4.81      6.80 o 
   0   2  14        0.93       -6.30      6.30 o 
   1   2  14       14.99       18.72      7.98 o 
   2   2  14        0.01       -3.74      5.08 o 
   3   2  14       16.64       15.28      5.79 o 
   4   2  14        0.04        5.01      6.54 o 
   5   2  14        3.91       -4.83      7.44 o 
  -2   3  14        1.41        5.83      9.63 o 
  -1   3  14       48.49       47.03      7.71 o 
   0   3  14        0.25       -1.04      6.10 o 
   1   3  14        0.52        2.63      4.90 o 
   2   3  14        7.60       -4.63      5.15 o 
   3   3  14        0.76       -4.43      5.17 o 
   4   3  14       24.42       29.31      6.99 o 
   5   3  14        4.88        0.20      7.28 o 
  -2   4  14       26.73       41.96     10.61 o 
  -1   4  14        0.24       -6.90      7.56 o 
   0   4  14        3.73        5.36      5.96 o 
   1   4  14       62.17       72.30      6.48 o 
   2   4  14        1.24        2.91      4.93 o 
   3   4  14        0.01       -6.32      6.32 o 
   4   4  14       42.50       44.98      6.98 o 
   5   4  14       22.34       27.51      6.81 o 
  -2   5  14       11.10       23.52     11.84 o 
  -1   5  14       34.37       42.13      9.32 o 
   0   5  14        0.11        4.22      6.59 o 
   1   5  14       35.53       40.68      5.67 o 
   2   5  14       61.56       57.85      6.98 o 
   3   5  14        2.39       -0.14      6.34 o 
   4   5  14        4.54       -0.78      5.54 o 
   5   5  14       46.63       66.30     10.10 o 
  -1   6  14        4.91        6.41      9.03 o 
   0   6  14        4.74       11.57     11.68 o 
   1   6  14        1.18       -8.20      8.20 o 
   2   6  14       22.25       35.63      6.71 o 
   3   6  14       20.11       20.43      6.99 o 
   4   6  14        8.45        7.08      7.59 o 
   5   6  14       20.20       17.57      9.98 o 
   0   7  14        6.42       -0.08     27.08 o 
   1   7  14        4.34       -0.82     13.90 o 
   2   7  14       30.10       42.16      7.65 o 
   3   7  14        1.82        5.48      6.39 o 
   4   7  14        0.32       -1.50      7.76 o 
   5   7  14       18.56       13.91      8.69 o 
   1   8  14        6.34      -14.84     17.31 o 
   2   8  14       24.05       12.37     14.95 o 
   3   8  14       19.16       28.20      7.82 o 
   4   8  14        0.07        4.60      7.06 o 
   0   1  15       15.14       16.15      8.10 o 
   1   1  15        7.83       11.09      8.95 o 
   2   1  15        2.48        6.12      7.52 o 
  -1   2  15        1.65       -8.26     11.84 o 
   0   2  15        1.61        0.98     10.50 o 
   1   2  15        0.53       -6.70      6.70 o 
   2   2  15       27.76       29.67      6.90 o 
   3   2  15        5.40       -0.66      7.36 o 
  -1   3  15        7.27        1.76      8.11 o 
   0   3  15        0.00       -6.24      9.80 o 
   1   3  15        4.68        4.67      6.80 o 
   2   3  15       20.27       11.85      6.11 o 
   3   3  15       17.87       12.56      6.03 o 
   4   3  15        2.66        1.29      7.53 o 
  -1   4  15        4.62       -0.19      7.47 o 
   0   4  15       44.57       44.12      8.56 o 
   1   4  15        1.01       -1.12      7.08 o 
   2   4  15        0.84        3.04      6.05 o 
   3   4  15       65.73       82.45      7.86 o 
   4   4  15        4.98        3.08      7.41 o 
   0   5  15       24.95       27.65      8.23 o 
   1   5  15       33.68       19.71      7.61 o 
   2   5  15        5.37        8.40      7.02 o 
   3   5  15       11.10        6.66      8.44 o 
   4   5  15       11.87       -1.19     10.66 o 
   1   6  15        3.07        5.56     16.99 o 
   2   6  15        1.52        6.93     12.19 o 
   3   6  15        3.42        0.82     11.38 o 
   4   6  15        2.07      -11.27     11.27 o 
                                                 
